# Supplementary material for: Genomic profiling of Nitrospira species reveals ecological success of comammox Nitrospira
Source: Microbiome. 2022 Nov 30;10:204. doi: 10.1186/s40168-022-01411-y (PMC9714041; doi:10.1186/s40168-022-01411-y)
Supplement: Supplementary file 2 — Additional file 1: Figure S1. Pairwise average amino acid identity (AAI) of pairs of Nitrospira species. The AAI was clustered using average linkage hierarchical clustering based on pairwise Euclidean distances. Colour of the genome’s name indicates the Nitrospira type (see Fig. 4). Figure S2. Frequency of Nitrospira species occurrence in the metagenomes (n = 598) where at least one Nitrospira species was detected. Black, grey and white colors denote 0.5, 5, and 15 RPM of each species in each metagenome, respectively. Figure S3. Relationship between the community similarity and the geographic distance for seven different habitats. The dissimilarities between pairs of communities are calculated using the Jaccard index from a presence/absence matrix of Nitrospira genomes: the value 0 means that the two communities are the same. The Mantel test was used to test the strength and significance of correlations (r denotes the Mantel statistic r). Blue line shows the linear regression with shadowed region indicating 95% confidence intervals for the slope. The table shows the correlation (Mantel statistic r) between the community similarity and the geographic distance when all samples were analysed and when samples within short distances were excluded. Figure S4. Heat map analysis of Nitrospira species abundances across 598 metagenomes. Dendrograms are built based on Euclidean distance. Rows represent individual metagenomes and columns represent unique Nitrospira species. Colour intensity indicates center-log ratio transformed abundance. Figure S5. Correlogram showing the proportionality (ϼ) between the abundance of pairs of Nitrospira species across 598 metagenomes. Colour indicates whether the proportionality is positive (purple) or negative (brown). Size and darkness of the circles indicate the strength of the proportionality, with stronger proportionalities being larger and darker than weaker ones. A cut-off |ϼ| > 0.15 was chosen as it resulted in FDR < 0.001. Colour of t [file 40168_2022_1411_MOESM1_ESM.zip]

Archive with 5 entries (5 files):
- MS_Distribution_Nitrospira_new_SI_final.pdf
- Supplementary_Table_1.xlsx
- Supplementary_Table_2.xlsx
- Supplementary_Table_3_OK.xlsx
- Supplementary_Table_4.xlsx
