# Supplementary material for: Genomic profiling of Nitrospira species reveals ecological success of comammox Nitrospira
Source: Microbiome. 2022 Nov 30;10:204. doi: 10.1186/s40168-022-01411-y (PMC9714041; doi:10.1186/s40168-022-01411-y)
Supplement: Supplementary file 2 — Additional file 1: Figure S1. Pairwise average amino acid identity (AAI) of pairs of Nitrospira species. The AAI was clustered using average linkage hierarchical clustering based on pairwise Euclidean distances. Colour of the genome’s name indicates the Nitrospira type (see Fig. 4). Figure S2. Frequency of Nitrospira species occurrence in the metagenomes (n = 598) where at least one Nitrospira species was detected. Black, grey and white colors denote 0.5, 5, and 15 RPM of each species in each metagenome, respectively. Figure S3. Relationship between the community similarity and the geographic distance for seven different habitats. The dissimilarities between pairs of communities are calculated using the Jaccard index from a presence/absence matrix of Nitrospira genomes: the value 0 means that the two communities are the same. The Mantel test was used to test the strength and significance of correlations (r denotes the Mantel statistic r). Blue line shows the linear regression with shadowed region indicating 95% confidence intervals for the slope. The table shows the correlation (Mantel statistic r) between the community similarity and the geographic distance when all samples were analysed and when samples within short distances were excluded. Figure S4. Heat map analysis of Nitrospira species abundances across 598 metagenomes. Dendrograms are built based on Euclidean distance. Rows represent individual metagenomes and columns represent unique Nitrospira species. Colour intensity indicates center-log ratio transformed abundance. Figure S5. Correlogram showing the proportionality (ϼ) between the abundance of pairs of Nitrospira species across 598 metagenomes. Colour indicates whether the proportionality is positive (purple) or negative (brown). Size and darkness of the circles indicate the strength of the proportionality, with stronger proportionalities being larger and darker than weaker ones. A cut-off |ϼ| > 0.15 was chosen as it resulted in FDR < 0.001. Colour of t [file 40168_2022_1411_MOESM1_ESM.zip › Supplementary_Table_2.xlsx]

## Sheet: Sheet2
Bin Id	Completeness	Contamination	Strain heterogeneity	Size (bp)	Genes	GC content	Environment	Environment	Environment	Location	NCBI Id	Type
Nitrospira_sp_A2	87.67	2.83	0	4111525	4252	55.0706	DWTP	dual media filters		USA	GCA_001464735.1_Nitrospirae_bacterium_Ga0074138	CladeA		same colour denotes > 95% ANI similarity, and the genomes in bold font are representative species genomes
Nitrospira_sp_ACE10	92.22	1.92	0	3549779	3652	54.9316	WWTP	activated sludge		China	GCA_019636875.1_ASM1963687v1	CladeA
Nitrospira_sp_ACE11	75.4	2.83	0	3174228	3261	54.8847	WWTP	activated sludge		China	GCA_019636895.1_ASM1963689v1	CladeA			Habitat	#		Location	#
Nitrospira_sp_ACE12	92.22	2.27	0	4010948	4093	55.5965	WWTP	activated sludge		China	GCA_019636815.1_ASM1963681v1	CladeA			DWTP	29		USA	37
Nitrospira_sp_ACE13	87.17	1.97	16.67	3849678	3918	55.2428	WWTP	activated sludge		China	GCA_019636835.1_ASM1963683v1	CladeA			WWTP	92		China	58
Nitrospira_sp_ACE7	83.43	3.64	0	4364234	4488	54.9791	WWTP	activated sludge		China	GCA_019636945.1_ASM1963694v1	CladeA			freshwater	45		Tanzania	5
Nitrospira_sp_AMP1	95.85	1.82	0	4359883	4250	54.6247	WWTP	activated sludge		China	GCA_018242825.1_ASM1824282v1	CladeA			Groundwater	10		Germany	16
Nitrospira_sp_bin087	97.02	3.83	93.33	3841510	3947	56.6587	freshwater	DW	tap	USA	GCA_019750685.1_ASM1975068v1	CladeA			hotspring	1		Denmark	25
Nitrospira_sp_CTRL_LIN_TMP1	94.94	3.23	0	4206459	4189	55.378	WWTP	activated sludge	aerobe	China	GCA_018242685.1_ASM1824268v1	CladeA			hotspring water	1		Russia	2
Nitrospira_sp_DeepCast151	96.31	4.22	28.57	1979228	2171	55.8294	freshwater	lake	water	Tanzania	GCA_016873515.1_JGI_2017_08-21	CladeA			soil	11		India	1
Nitrospira_sp_H41_bin216	94.89	3.08	0	3561934	3702	55.2366	Groundwater			Germany	GCA_919902665.1_Hainich_H41_bin216-1	CladeA			biofilm	1		Netherlands	10
Nitrospira_sp_Hade250	95.85	3.18	25	4738919	4889	54.7896	WWTP	activated sludge	wastewater	Denmark	GCA_016712165.1_ASM1671216v1	CladeA			ND	1		Canada	12
Nitrospira_sp_HN_bin3	79.13	1.37	0	2909829	3293	55.8062	DWTP	biofilter	household tap filter	China	GCA_002083355.1_ASM208335v1	CladeA			marine	14		Italy	1
Nitrospira_sp_inopinata	96.82	4.77	0	3295117	3152	59.23	hotspring	enrichment		Russia	GCA_001458695.1_NiCh1	CladeA						Singapore	7
Nitrospira_sp_Kalu132	95.68	3.69	0	3855297	4026	55.0364	WWTP	activated sludge		Denmark	GCA_016715825.1_ASM1671582v1	CladeA				205		South Africa	1
Nitrospira_sp_KAN1	95.85	1.82	0	4684933	4537	54.7863	WWTP	activated sludge	aerobe	China	GCA_018242765.1_ASM1824276v1	CladeA						Australia	10
Nitrospira_sp_KAN2	94.94	1.82	0	4016728	3854	54.5747	WWTP	activated sludge	aerobe	China	GCA_018242725.1_ASM1824272v1	CladeA						Greenland	1
Nitrospira_sp_KgW63	92.67	3.64	0	2263711	2356	58.4611	hotspring water	terrestrial		India	GCA_020216985.1_ASM2021698v1	CladeA			Location	#		Sweden	4
Nitrospira_sp_kreftii	95.85	2.78	0	4125728	4196	54.47	WWTP	bioreactor		Netherlands	GCA_014058405.1_ASM1405840v1	CladeA			Europe	61		Antarctica	2
Nitrospira_sp_LPPL_bin371	86.05	2.64	0	3036248	3366	54.577	freshwater			USA	http://dx.doi.org/10.6084/m9.figshare.7999448	CladeA			Oceania	12		Japan	3
Nitrospira_sp_Nan_MAG285	71.36	3.42	92.86	3164562	3594	54.6336	WWTP	bioreactor	sludge	China	GCA_016788735.1_ASM1678873v1	CladeA			USA	37		ND	3
Nitrospira_sp_Nan_MAG286	94.03	2.78	50	3716947	3856	54.802	WWTP	bioreactor	sludge	China	GCA_016788465.1_ASM1678846v1	CladeA			China	58		Luxembourg	1
Nitrospira_sp_Nan_MAG287	95.85	2.73	33.33	4131062	4140	54.7655	WWTP	bioreactor	sludge	China	GCA_016789065.1_ASM1678906v1	CladeA			Others	25		Brazil	2
Nitrospira_sp_nitrificans	94.03	2.73	0	4117083	4037	56.5919	WWTP	biofilter	RAS	Netherlands	GCA_001458775.1__COMA2_	CladeA			Canada	12		Austria	1
Nitrospira_sp_nitrosa	95.85	2.27	0	4422398	4212	54.8059	WWTP	biofilter	RAS	Netherlands	GCA_001458735.1__COMA1_	CladeA						Slovenia	1
Nitrospira_sp_NU_MAG149	75.23	1.14	0	3080533	3217	54.8698	WWTP	activated sludge		USA	GCA_009594935.1_ASM959493v1	CladeA				205		New Zealand	1
Nitrospira_sp_NU_MAG237	93.3	3.86	0	4545155	4491	54.8336	WWTP	activated sludge		USA	GCA_009595005.1_ASM959500v1	CladeA						Papua New Guinea	1
Nitrospira_sp_NU_MAG245	82.17	4.6	33.33	3796730	3824	54.6428	WWTP	activated sludge		USA	GCA_009594825.1_ASM959482v1	CladeA							205
Nitrospira_sp_NU_MAG248	70.99	2.12	12.5	2585997	2862	54.8619	WWTP	activated sludge		USA	GCA_009594835.1_ASM959483v1	CladeA
Nitrospira_sp_P_RSF_IL_20	89.26	3.45	50	3854868	4285	55.0301	DWTP	RSF		Netherlands	GCA_013141205.1_ASM1314120v1	CladeA
Nitrospira_sp_RBC001	94.03	2.73	0	3825427	3947	54.8323	WWTP	wastewater		Canada	GCA_902500755.1_RBC001	CladeA
Nitrospira_sp_RBC035	94.03	2.32	25	4540709	4734	54.9079	WWTP	wastewater		Canada	GCA_902501035.1_RBC035	CladeA
Nitrospira_sp_RBC042	88.67	4.82	42.86	3434026	3479	54.4114	WWTP	wastewater		Canada	GCA_902500795.1_RBC042	CladeA
Nitrospira_sp_RBC044	89.03	0.91	0	3600878	3543	54.4327	WWTP	wastewater		Canada	GCA_902500705.1_RBC044	CladeA
Nitrospira_sp_RBC069	95.85	2.73	0	4531683	4477	54.4948	WWTP	wastewater		Canada	GCA_902500775.1_RBC069	CladeA
Nitrospira_sp_RBC083	82.44	1.87	0	2664507	2737	54.9283	WWTP	wastewater		Canada	GCA_902500745.1_RBC083	CladeA
Nitrospira_sp_RBC100	93.18	2.27	0	4315314	4354	55.1745	WWTP	wastewater		Canada	GCA_902500805.1_RBC100	CladeA
Nitrospira_sp_RCA	94.03	2.73	0	3299906	3537	56.8241	Groundwater	aquifer	sediment	USA	GCA_005239465.1_ASM523946v1	CladeA
Nitrospira_sp_Ribe200	96.76	2.73	33.33	4769874	4773	54.9763	WWTP	activated sludge	wastewater	Denmark	GCA_016722055.1_ASM1672205v1	CladeA
Nitrospira_sp_RSF1	95.83	1.19	0	3727801	3851	55.084	DWTP	RSF		Denmark	GCA_005116965.1_ASM511696v1	CladeA
Nitrospira_sp_RSF12	92.47	3.69	0	3652766	3679	55.0707	DWTP	RSF		Denmark	GCA_005116955.1_ASM511695v1	CladeA
Nitrospira_sp_RSF15_CG24_B	91.31	2.78	0	3136753	3156	55.1486	DWTP	RSF		Denmark	GCA_002869845.2_ASM286984v2	CladeA
Nitrospira_sp_RSF5	94.03	2.78	0	3305268	3420	54.9928	DWTP	RSF		Denmark	GCA_005116895.1_ASM511689v1	CladeA
Nitrospira_sp_RSF9	94.94	2.83	0	3864579	3857	54.9182	DWTP	RSF		Denmark	GCA_005116745.1_ASM511674v1	CladeA
Nitrospira_sp_RSK_bin110	89.17	1.82	0	3402123	3724	54.6055	soil			Italy	http://dx.doi.org/10.6084/m9.figshare.7999448	CladeA
Nitrospira_sp_SG_bin1	93.53	3.69	20	4415371	4443	56.0723	DWTP	biofilter	household tap filter	Singapore	GCA_002083365.1_ASM208336v1	CladeA
Nitrospira_sp_SG_bin2	96.76	3.69	0	3659024	3805	56.768	DWTP	biofilter	household tap filter	Singapore	GCA_002083405.1_ASM208340v1	CladeA
Nitrospira_sp_ST_bin4	92.92	4.6	0	2935895	3012	56.8302	DWTP	biofilter	household tap filter	USA	GCA_002083565.1_ASM208356v1	CladeA
Nitrospira_sp_SU_4_4	69.99	3.69	20	2848677	4145	55.1258	biofilm	stromatolite mat	sea beach	South Africa	GCA_012030925.1_ASM1203092v1	CladeA
Nitrospira_sp_THK_bin23	94.55	2.95	0	3748549	3976	56.2324	freshwater			China	http://dx.doi.org/10.6084/m9.figshare.7999448	CladeA
Nitrospira_sp_UBA2082	92.22	2.78	0	3563798	3577	57.7013	freshwater	sediment	Urban waterways	Singapore	GCA_002331335.1_ASM233133v1	CladeA
Nitrospira_sp_UBA2083	85.5	2.78	0	4442961	4629	54.7325	freshwater	sediment	Urban waterways	Singapore	GCA_002331625.1_ASM233162v1	CladeA
Nitrospira_sp_UBA5698	94.95	3.86	0	4375576	4371	54.7187	freshwater	sediment	Urban waterways	Singapore	GCA_002420115.1_ASM242011v1	CladeA
Nitrospira_sp_UBA6909	84.64	2.55	20	3065969	3356	56.9939	freshwater	sediment	river Estuarine	Australia	GCA_002451055.1_ASM245105v1	CladeA
Nitrospira_sp_UBA7655	79.82	0	0	3822965	4023	56.2208	DWTP	Sand filter		China	GCA_002483475.1_ASM248347v1	CladeA
Nitrospira_sp_UW_LDO_01	95.8	2.73	0	3909997	4031	54.9126	WWTP	bioreactor	WWTP	USA	GCA_002254365.1_ASM225436v1	CladeA
Nitrospira_sp_WCh_bin282	96.31	2.83	0	3785153	3888	55.0054	WWTP	wastewater		China	http://dx.doi.org/10.6084/m9.figshare.7999448	CladeA
Nitrospira_sp_WCh_bin652	84.06	2.05	33.33	3696968	4002	55.2607	WWTP	wastewater		China	http://dx.doi.org/10.6084/m9.figshare.7999448	CladeA
Nitrospira_sp_WGu_bin34	73.86	1.87	0	2977110	3142	54.9017	WWTP	wastewater		China	http://dx.doi.org/10.6084/m9.figshare.7999448	CladeA
Nitrospira_sp_YR_JJ	74.2	0.91	0	2680612	3123	56.0551	freshwater	river sediment		China	GCA_015904075.1_ASM1590407v1	CladeA
Nitrospira_sp_YR_LS	89.99	4.55	42.86	3579929	4106	57.8272	freshwater	river sediment		China	GCA_015904045.1_ASM1590404v1	CladeA
Nitrospira_sp_YR_PS	70.84	1.67	100	3275019	3779	55.9432	freshwater	river water		China	GCA_015904055.1_ASM1590405v1	CladeA
Nitrospira_sp_YR_WHU	76.04	1.36	50	3391816	4139	55.69	freshwater	river sediment		China	GCA_015904025.1_ASM1590402v1	CladeA
Nitrospira_sp_YR_XJB	76.17	5	33.33	3689189	4139	55.9395	freshwater	river water		China	GCA_015904085.1_ASM1590408v1	CladeA
Nitrospira_sp_YR_XLD	72.13	4.55	80	3577581	4064	56.0827	freshwater	river water		China	GCA_015904125.1_ASM1590412v1	CladeA
Nitrospira_sp_YR_XLJ1	87.84	2.73	33.33	3554236	3843	55.6989	freshwater	river sediment		China	GCA_015903995.1_ASM1590399v1	CladeA
Nitrospira_sp_YR_XLJ2	87.22	4.09	0	2951825	3090	58.2799	freshwater	river sediment		China	GCA_015903945.1_ASM1590394v1	CladeA
Nitrospira_sp_YR_XLJ3	96.02	3.69	20	2765952	2893	57.1607	freshwater	river sediment		China	GCA_015903955.1_ASM1590395v1	CladeA
Nitrospira_sp_YR_ZJ	84.66	2.05	33.33	3327872	3925	55.9913	freshwater	river sediment		China	GCA_015903965.1_ASM1590396v1	CladeA
Nitrospira_sp_EFPC_84	81.12	4.27	37.5	2466425	2818	56.3454	freshwater	stream sediment		USA	GCA_016880205.1_ASM1688020v1	CladeB
Nitrospira_sp_ES_bin41	90.85	3.99	0	3733159	4088	55.6838	soil	glaciar		Greenland	GCA_014379455.1_ASM1437945v1	CladeB
Nitrospira_sp_GGF_bin22	96.76	3.64	0	3287008	3399	56.3078	groundwater			USA	http://dx.doi.org/10.6084/m9.figshare.7999448	CladeB
Nitrospira_sp_H41_bin006	95.62	1.82	0	3777348	3836	55.3445	Groundwater			Germany	GCA_919901595.1_Hainich_H41_bin006-1	CladeB
Nitrospira_sp_H51_bin251	86.08	1.82	0	3293627	3574	55.2333	Groundwater			Germany	GCA_919902055.1_Hainich_H51_bin251-1	CladeB
Nitrospira_sp_LM_bin98	85.2	1.82	0	2088159	2275	57.6065	freshwater			USA	http://dx.doi.org/10.6084/m9.figshare.7999448	CladeB
Nitrospira_sp_LPPL_bin219	84.28	3.64	0	3323830	3808	55.6235	freshwater			USA	http://dx.doi.org/10.6084/m9.figshare.7999448	CladeB
Nitrospira_sp_LPPL_bin249	86.76	1.82	0	3412025	3730	56.2238	freshwater			USA	http://dx.doi.org/10.6084/m9.figshare.7999448	CladeB
Nitrospira_sp_palsa_1310	94.94	2.27	0	4337406	4821	56.9133	soil	permafrost		Sweden	GCA_003135435.1_20111000_P3M	CladeB
Nitrospira_sp_palsa_1315	92.62	2.73	0	4462745	5208	56.7516	soil	permafrost		Sweden	GCA_003152135.1_20120700_P3D	CladeB
Nitrospira_sp_RCB	90.4	2.73	33.33	3557573	3865	57.0125	Groundwater	aquifer	sediment	USA	GCA_005239475.1_ASM523947v1	CladeB
Nitrospira_sp_RSF10_CG24_C	89.31	2.73	0	2994827	2968	55.9781	DWTP	RSF		Denmark	GCA_002869885.2_ASM286988v2	CladeB
Nitrospira_sp_RSF11	78.24	2.73	0	3393310	3511	55.2985	DWTP	RSF		Denmark	GCA_005116945.1_ASM511694v1	CladeB
Nitrospira_sp_RSF136_CG24_E	93.07	4.09	0	3453425	3561	55.7062	DWTP	RSF		Denmark	GCA_002869895.2_ASM286989v2	CladeB
Nitrospira_sp_RSF2_CG24_A	91.31	2.73	0	3364916	3382	55.5669	DWTP	RSF		Denmark	GCA_002869925.2_ASM286992v2	CladeB
Nitrospira_sp_RSF3	94.94	3.18	0	3939676	3947	55.5358	DWTP	RSF		Denmark	GCA_005116835.1_ASM511683v1	CladeB
Nitrospira_sp_RSF48	77.14	1.82	50	2670838	2772	55.5078	DWTP	RSF		Denmark	GCA_005116775.1_ASM511677v1	CladeB
Nitrospira_sp_RSF6	91.1	0.91	0	3186592	3321	55.1564	DWTP	RSF		Denmark	GCA_005116885.1_ASM511688v1	CladeB
Nitrospira_sp_RSF7	93.07	2.73	0	2626242	2662	56.0274	DWTP	RSF		Denmark	GCA_005116825.1_ASM511682v1	CladeB
Nitrospira_sp_Smid_bin44	86.16	3.18	25	3613424	4021	55.9384	soil			USA	http://dx.doi.org/10.6084/m9.figshare.7999448	CladeB
Nitrospira_sp_SR_bin148	76.82	2.73	0	2332338	2507	57.0986	soil			USA	http://dx.doi.org/10.6084/m9.figshare.7999448	CladeB
Nitrospira_sp_THK_bin2	95.85	3.64	25	4648870	4759	55.4859	freshwater			China	http://dx.doi.org/10.6084/m9.figshare.7999448	CladeB
Nitrospira_sp_WB_IL_04	95.85	3.18	25	3581610	3610	55.4643	DWTP	wall biofilm		Netherlands	GCA_013140715.1_ASM1314071v1	CladeB
Nitrospira_sp_WB_IL_16	87.61	3.18	25	3547636	3804	55.6687	DWTP	wall biofilm		Netherlands	GCA_013140535.1_ASM1314053v1	CladeB
Nitrospira_sp_ACE1	94.03	2.73	0	3613021	3565	59.8208	WWTP	activated sludge		China	GCA_019636975.1_ASM1963697v1	LineageI
Nitrospira_sp_ACE3	92.22	1.82	0	3819161	3814	58.0246	WWTP	activated sludge		China	GCA_019637035.1_ASM1963703v1	LineageI
Nitrospira_sp_ACE6	96.31	3.18	40	4329187	4169	58.3301	WWTP	activated sludge		China	GCA_019636985.1_ASM1963698v1	LineageI
Nitrospira_sp_AMP2	96.76	3.69	14.29	4319222	4154	58.349	WWTP	activated sludge		China	GCA_018242805.1_ASM1824280v1	LineageI
Nitrospira_sp_Bei1	95.85	4.32	0	3961664	3785	60.3252	WWTP	Anammox reactor	wastewater	China	GCA_003576955.1_ASM357695v1	LineageI
Nitrospira_sp_CR1_1	96.82	1.82	0	4448316	4239	58.2832	WWTP	bioreactor		Netherlands	GCA_014055465.1_ASM1405546v1	LineageI
Nitrospira_sp_CT20_bin15	81.58	1.75	0	4546262	4586	57.1284	soil	agricultural soil		USA	GCA_020697375.1_ASM2069737v1	LineageI
Nitrospira_sp_defluvii	96.69	2.27	0	4317083	4086	59.03	WWTP	wastewater		Germany	GCA_000196815.1_ASM19681v1	LineageI
Nitrospira_sp_EsbE226	96.76	2.73	0	4021250	3938	59.2239	WWTP	activated sludge		Denmark	GCA_016706135.1_ASM1670613v1	LineageI
Nitrospira_sp_EsbW012	97.67	1.82	0	4319841	4302	59.1442	WWTP	activated sludge		Denmark	GCA_016722315.1_ASM1672231v1	LineageI
Nitrospira_sp_Go_Eff299	79.82	0	0	3685830	3618	59.1536	WWTP	wastewater		Germany	GCA_017985775.1_ASM1798577v1	LineageI
Nitrospira_sp_Go_SlAct355	87.69	3.05	90	4196787	4134	58.4091	WWTP	wastewater		Germany	GCA_017986555.1_ASM1798655v1	LineageI
Nitrospira_sp_Gw_Bodden138	90.3	3.94	40	3617336	3766	59.201	WWTP	wastewater		Germany	GCA_018006455.1_ASM1800645v1	LineageI
Nitrospira_sp_Gw_Eff145	83.18	1.82	0	3385979	3414	59.2519	WWTP	wastewater		Germany	GCA_017996815.1_ASM1799681v1	LineageI
Nitrospira_sp_Gw_Inlet198	79.28	1.75	0	3375026	3515	59.3473	WWTP	wastewater		Germany	GCA_018060045.1_ASM1806004v1	LineageI
Nitrospira_sp_Gw_SlAct176	91.31	1.82	0	3470554	3527	59.1372	WWTP	wastewater		Germany	GCA_018005355.1_ASM1800535v1	LineageI
Nitrospira_sp_Gw_SlPrim98	88.35	2	33.33	3292013	3344	59.1418	WWTP	wastewater		Germany	GCA_018055175.1_ASM1805517v1	LineageI
Nitrospira_sp_H3	96.76	4.32	0	4156062	3988	59.92	WWTP	PNA reactor	sludge	China	GCA_015709715.1_ASM1570971v1	LineageI
Nitrospira_sp_H41_bin274	97.67	1.36	0	4240547	4247	58.9713	Groundwater			Germany	GCA_919902505.1_Hainich_H41_bin274-1	LineageI
Nitrospira_sp_Hade023	96.7	2.73	0	4308277	4400	59.1177	WWTP	activated sludge		Denmark	GCA_016711755.1_ASM1671175v1	LineageI
Nitrospira_sp_KAN3	96.71	2.27	0	3963724	3775	58.7256	WWTP	activated sludge	aerobe	China	GCA_018242735.1_ASM1824273v1	LineageI
Nitrospira_sp_Lyne375	93.9	2.95	25	4312793	4466	59.2698	WWTP	activated sludge		Denmark	GCA_016719745.1_ASM1671974v1	LineageI
Nitrospira_sp_MGR_bin213	93.81	0.91	0	3248677	3531	57.3788	soil	polar		Antarctica	GCA_013696305.1_ASM1369630v1	LineageI
Nitrospira_sp_Nan_MAG288	96.71	2.27	0	3919805	3751	58.7307	WWTP	bioreactor	sludge	China	GCA_016788885.1_ASM1678888v1	LineageI
Nitrospira_sp_ND1	96.76	2.73	0	4454928	4234	58.868	WWTP	activated sludge	isolate	Japan	GCA_900170025.1_NSND_Contig	LineageI
Nitrospira_sp_NU_MAG242	89.03	1.45	0	4025113	3881	58.4145	WWTP	activated sludge		USA	GCA_009594945.1_ASM959494v1	LineageI
Nitrospira_sp_NU_MAG246	83.12	4.09	40	3779953	3692	58.3627	WWTP	activated sludge		USA	GCA_009594995.1_ASM959499v1	LineageI
Nitrospira_sp_NU_MAG266	83.58	2.73	50	3727475	3627	58.5954	WWTP	activated sludge		USA	GCA_009594865.1_ASM959486v1	LineageI
Nitrospira_sp_NU_MAG79	94.94	1.36	0	3494738	3364	59.1374	WWTP	activated sludge		USA	GCA_009594875.1_ASM959487v1	LineageI
Nitrospira_sp_RBC048	94.94	1.82	0	3897269	3797	58.5816	WWTP	wastewater		Canada	GCA_902500785.1_RBC048	LineageI
Nitrospira_sp_RBC073	89.49	0	0	3969535	3724	59.4731	WWTP	wastewater		Canada	GCA_902500995.1_RBC073	LineageI
Nitrospira_sp_RBC085	91.19	1.82	0	3659777	3669	58.9613	WWTP	wastewater		Canada	GCA_902500715.1_RBC085	LineageI
Nitrospira_sp_Ribe651	97.67	2.73	0	4447652	4286	58.9874	WWTP	activated sludge		Denmark	GCA_016709365.1_ASM1670936v1	LineageI
Nitrospira_sp_Sha1	95.91	3.86	0	4603721	4411	59.2921	WWTP	Anammox reactor	wastewater	China	GCA_011525625.1_ASM1152562v1	LineageI
Nitrospira_sp_SJ52	96.69	3.64	50	4248748	4145	58.7215	WWTP	PNA MBBR	sludge	Sweden	GCA_020853775.1_ASM2085377v1	LineageI
Nitrospira_sp_SSF63	93.35	2.73	0	3944869	3901	58.0778	WWTP	activated sludge		Singapore	GCA_019694535.1_ASM1969453v1	LineageI
Nitrospira_sp_TMP2	89.08	2.58	0	3667985	3642	58.7458	WWTP	activated sludge	aerobe	China	GCA_018242705.1_ASM1824270v1	LineageI
Nitrospira_sp_TMP3	95.5	2.91	25	4055433	3844	58.8146	WWTP	activated sludge	aerobe	China	GCA_018242665.1_ASM1824266v1	LineageI
Nitrospira_sp_UBA10644	72.55	0.91	0	3359186	3738	58.0492	WWTP	wastewater		ND	GCA_003456185.1_ASM345618v1	LineageI
Nitrospira_sp_UBA4129	79.79	2.73	0	3388370	4035	59.0397	WWTP	wastewater		Luxembourg	GCA_002380995.1_ASM238099v1	LineageI
Nitrospira_sp_UBA667	76.94	1.36	0	2871596	3255	58.975	WWTP	activated sludge		Denmark	GCA_002299405.1_ASM229940v1	LineageI
Nitrospira_sp_UBA8978	79.42	3.23	0	4432703	4541	58.3888	WWTP	bioreactor	sludge	ND	GCA_003456605.1_ASM345660v1	LineageI
Nitrospira_sp_UW_LDO_02	92.54	4.66	42.86	3539436	3805	59.18	WWTP	bioreactor	WWTP	USA	GCA_002254325.1_ASM225432v1	LineageI
Nitrospira_sp_WCh_bin54	91.31	3.52	0	3608600	3689	58.8103	WWTP	wastewater		China	http://dx.doi.org/10.6084/m9.figshare.7999448	LineageI
Nitrospira_sp_WCh_bin541	88.39	2.32	25	3403757	3446	58.8396	WWTP	wastewater		China	http://dx.doi.org/10.6084/m9.figshare.7999448	LineageI
Nitrospira_sp_WGu_bin45	94.03	2.37	20	4881279	5213	57.9319	WWTP	wastewater		China	http://dx.doi.org/10.6084/m9.figshare.7999448	LineageI
Nitrospira_sp_WNC_bin169	88.13	2.27	0	3421266	3416	59.1642	WWTP	wastewater		USA	http://dx.doi.org/10.6084/m9.figshare.7999448	LineageI
Nitrospira_sp_ZN2	97.73	4.95	0	4840206	4629	58.9162	ND	enrichment		China	GCA_905220995.1_NSPZN2	LineageI
Nitrospira_sp_AM_1312	86.62	1.82	0	2170943	2375	61.5348	freshwater	River	Amazon river Downstream section	Brazil	GCA_900299325.1_Unknown_Nitrospiraceae_bacterium_AM_1312	LineageII
Nitrospira_sp_bin54_10	89.44	3.82	20	2736807	3144	57.2548	freshwater	lake sediment		Canada	GCA_009885705.1_ASM988570v1	LineageII
Nitrospira_sp_CR1_3	89.55	3.14	0	3462002	3484	58.3387	WWTP	bioreactor		Netherlands	GCA_014055525.1_ASM1405552v1	LineageII
Nitrospira_sp_F1_20_MAG162	91.21	1.06	66.67	1700542	1836	57.7454	freshwater	lake water		China	GCA_005788665.1_ASM578866v1	LineageII
Nitrospira_sp_F1_60_MAG160	86.43	1.82	50	1545241	1665	57.7596	freshwater	lake water		China	GCA_005798745.1_ASM579874v1	LineageII
Nitrospira_sp_japonica	95.91	3.86	0	4084817	3849	58.96	WWTP	activated sludge		Japan	GCA_900169565.1_NSJP_Ch1	LineageII
Nitrospira_sp_KM1	93.98	2.73	0	4509223	4448	55.98	DWTP	water		Japan	GCA_011405515.1_ASM1140551v1	LineageII
Nitrospira_sp_MC12	94.03	1.36	0	1746999	1807	57.7697	freshwater	lake water		USA	GCA_016106465.1_ASM1610646v1	LineageII
Nitrospira_sp_MC14	94.94	0.91	0	1785459	1810	57.7591	freshwater	lake		USA	GCA_013521025.1_ASM1352102v1	LineageII
Nitrospira_sp_MC17	94.94	0.91	0	1770127	1794	57.7603	freshwater	lake water		USA	GCA_016106505.1_ASM1610650v1	LineageII
Nitrospira_sp_MC9	93.75	1.09	0	1668188	1809	57.7617	freshwater	lake water		USA	GCA_016106435.1_ASM1610643v1	LineageII
Nitrospira_sp_ON33M	94.03	0.91	0	1749620	1771	57.7438	freshwater	lake water		USA	GCA_016106475.1_ASM1610647v1	LineageII
Nitrospira_sp_P_RSF_IL_22	74.42	1.95	75	2602885	2982	56.735	DWTP	RSF		Netherlands	GCA_013141215.1_ASM1314121v1	LineageII
Nitrospira_sp_RSF8	79.94	1.82	0	1973679	2099	57.1512	DWTP	RSF		Denmark	GCA_005116815.1_ASM511681v1	LineageII
Nitrospira_sp_SPC_bin27	82.41	1.82	0	2937652	3174	58.9418	soil			China	http://dx.doi.org/10.6084/m9.figshare.7999448	LineageII
Nitrospira_sp_SPC_bin5	80.42	2.91	0	2245728	2636	59.4932	soil			China	http://dx.doi.org/10.6084/m9.figshare.7999448	LineageII
Nitrospira_sp_SU08M	94.94	0.91	0	1770151	1791	57.7556	freshwater	lake water		USA	GCA_016106515.1_ASM1610651v1	LineageII
Nitrospira_sp_UBA5699	88.42	3.64	0	3440608	3471	61.7085	freshwater	sediment	Urban waterways	Singapore	GCA_002420105.1_ASM242010v1	LineageII
Nitrospira_sp_AM_1104	78.05	3.08	33.33	3004356	3226	59.1113	freshwater	River	Amazon river Downstream section	Brazil	GCA_900299245.1_Unknown_Nitrospiraceae_bacterium_AM_1104	LineageII_lenta
Nitrospira_sp_lenta	95.85	3.18	0	3756190	3614	57.8856	WWTP	wastewater		Germany	GCA_900403705.1_NTLENBS10	LineageII_lenta
Nitrospira_sp_LPPL_bin296	79.84	3.69	0	2897854	3189	58.0599	freshwater			USA	http://dx.doi.org/10.6084/m9.figshare.7999448	LineageII_lenta
Nitrospira_sp_LPPL_bin43	86.01	3.79	0	2814497	3227	58.275	freshwater			USA	http://dx.doi.org/10.6084/m9.figshare.7999448	LineageII_lenta
Nitrospira_sp_RSF13	94.03	1.87	0	3449157	3504	57.6427	DWTP	RSF		Denmark	GCA_005116865.1_ASM511686v1	LineageII_lenta
Nitrospira_sp_RSF21_CG24_D	92.05	2.73	0	3409230	3465	57.7751	DWTP	RSF		Denmark	GCA_002869855.2_ASM286985v2	LineageII_lenta
Nitrospira_sp_SJ32	91.31	2.73	0	3306638	3261	58.6929	WWTP	PNA MBBR	wastewater	Sweden	GCA_020846195.1_ASM2084619v1	LineageII_lenta
Nitrospira_sp_ST_bin5	91.82	4.82	0	4009378	3995	57.9942	DWTP	biofilter	household tap filter	USA	GCA_002083555.1_ASM208355v1	LineageII_lenta
Nitrospira_sp_UBA6493	81.58	0	0	2695352	2735	57.9285	freshwater	sediment	river Estuarine	Australia	GCA_002435325.1_ASM243532v1	LineageII_lenta
Nitrospira_sp_WB_IL_20	92.44	2.32	0	3789341	3783	57.5905	DWTP	wall biofilm		Netherlands	GCA_013140455.1_ASM1314045v1	LineageII_lenta
Nitrospira_sp_alkalitolerans	95.83	4.83	12.5	4886114	4802	51.3965	freshwater	lake	sediment	Austria	Nitrospira alkalitolerans KS (in MicroScope)	LineageIV
Nitrospira_sp_Bin75	93.18	2.73	0	3038306	3122	56.2423	marine	sponge		Slovenia	GCA_002238765.1_ASM223876v1	LineageIV
Nitrospira_sp_CO36405bin_1	97.73	3.86	0	2506777	2407	56.6836	marine	sponge		Australia	GCA_011523385.1_ASM1152338v1	LineageIV
Nitrospira_sp_HKST_UBA02	97.67	0	0	3687670	3504	50.1602	WWTP	activated sludge	aerobe	China	GCA_020430345.1_ASM2043034v1	LineageIV
Nitrospira_sp_HKST_UBA03	80.79	1.82	50	3020601	3421	48.4291	WWTP	activated sludge	aerobe	China	GCA_020430335.1_ASM2043033v1	LineageIV
Nitrospira_sp_HKST_UBA04	94.89	1.36	0	4080878	4000	50.2563	WWTP	activated sludge	aerobe	China	GCA_020430285.1_ASM2043028v1	LineageIV
Nitrospira_sp_HKST_UBA05	84	0	0	6309309	7088	48.2712	WWTP	activated sludge	aerobe	China	GCA_020430305.1_ASM2043030v1	LineageIV
Nitrospira_sp_HKST_UBA06	87.05	0	0	3053477	3416	48.4727	WWTP	activated sludge	aerobe	China	GCA_020430325.1_ASM2043032v1	LineageIV
Nitrospira_sp_HKST_UBA08	81.82	2	33.33	4052229	4211	49.4476	WWTP	activated sludge	aerobe	China	GCA_020430245.1_ASM2043024v1	LineageIV
Nitrospira_sp_HKST_UBA09	70.12	0.91	0	3862043	4344	50.0799	WWTP	activated sludge	aerobe	China	GCA_020430225.1_ASM2043022v1	LineageIV
Nitrospira_sp_HKSTAS1	92.17	0	0	2991882	2762	50.3159	WWTP	activated sludge	wastewater	China	GCA_020632635.1_ASM2063263v1	LineageIV
Nitrospira_sp_HKSTAS2	95.86	2.05	0	4911491	4635	50.4001	WWTP	activated sludge	wastewater	China	GCA_020632595.1_ASM2063259v1	LineageIV
Nitrospira_sp_marina	96.71	0.91	0	4689205	4232	50.04	marine	water		USA	2596583682 in JGI IMG/M	LineageIV
Nitrospira_sp_MEX2_MAG12	94.43	2.8	25	2228583	2297	56.3123	marine	cold seep		USA	GCA_020027535.1_ASM2002753v1	LineageIV
Nitrospira_sp_MEX2_MAG7	91.86	0.91	0	1914574	1855	61.8639	marine	cold seep		USA	GCA_020027205.1_ASM2002720v1	LineageIV
Nitrospira_sp_MGR_bin327	77.37	3.36	71.43	3243273	3648	49.9246	soil	polar		Antarctica	GCA_013817135.1_ASM1381713v1	LineageIV
Nitrospira_sp_MH_Pat10	96.18	1.82	50	2755821	2740	48.2939	marine	sponge		New Zealand	GCA_012103275.1_ASM1210327v1	LineageIV
Nitrospira_sp_Plut88904	96.74	3.01	0	2503252	2476	55.7962	marine	sponge		Australia	GCA_012270585.1_ASM1227058v1	LineageIV
Nitrospira_sp_PNGst-C-binSS2	84.81	0.91	0	1976489	1912	57.3439	marine	sponge		Papua New Guinea	GCA_007570995.1_ASM757099v1	LineageIV
Nitrospira_sp_RBC003	93.07	1.82	0	4276258	4052	49.9296	WWTP	wastewater		Canada	GCA_902500695.1_RBC003	LineageIV
Nitrospira_sp_SB0662_bin26	95.45	3.86	20	2201017	2165	57.0763	marine	sponge		Australia	GCA_009840285.1_ASM984028v1	LineageIV
Nitrospira_sp_SB0666_bin27	80.65	2.05	0	2000322	2112	57.2095	marine	sponge		Australia	GCA_009836985.1_ASM983698v1	LineageIV
Nitrospira_sp_SB0667_bin9	93.59	1.19	0	2248817	2253	56.1328	marine	sponge		Australia	GCA_009836145.1_ASM983614v1	LineageIV
Nitrospira_sp_SB0673_bin12	90.39	1.14	0	2417217	2369	55.8205	marine	sponge		Australia	GCA_009844615.1_ASM984461v1	LineageIV
Nitrospira_sp_SB0675_bin23	94.34	4.32	0	2533806	2481	55.597	marine	sponge		Australia	GCA_009843795.1_ASM984379v1	LineageIV
Nitrospira_sp_SB0677_bin15	94.8	2.5	0	2549912	2476	55.6149	marine	sponge		Australia	GCA_009842645.1_ASM984264v1	LineageIV
Nitrospira_sp_UBA8639	78.36	4.63	78.95	4905828	5059	49.4448	WWTP	bioreactor	sludge	ND	GCA_003523945.1_ASM352394v1	LineageIV
Nitrospira_sp_Baikal_G158	79.82	0	0	1928707	1998	60.5221	freshwater	lake	water	Russia	GCA_009692155.1_ASM969215v1	Other lineages
Nitrospira_sp_DeepCast155	95.4	1.87	0	2337642	2451	61.546	freshwater	lake	water	Tanzania	GCA_016873395.1_JGI_2017_08-21	Other lineages
Nitrospira_sp_DeepCast186	86.81	2.73	0	2290438	2547	62.1164	freshwater	lake	water	Tanzania	GCA_016873525.1_JGI_2017_08-21	Other lineages
Nitrospira_sp_F1_60_MAG110	71.05	1.75	100	1629470	1760	63.1693	freshwater	lake water		China	GCA_005799365.1_ASM579936v1	Other lineages
Nitrospira_sp_H32_bin034	73.29	3.84	11.11	1361953	1652	61.172	Groundwater			Germany	GCA_919903035.1_Hainich_H32_bin034-1	Other lineages
Nitrospira_sp_Offshore040	94.09	3.86	0	1719115	1763	60.4395	freshwater	lake	water	Tanzania	GCA_016873435.1_JGI_2017_08-21	Other lineages
Nitrospira_sp_Offshore121	96.76	2.73	0	3193853	3178	61.5008	freshwater	lake	water	Tanzania	GCA_016873495.1_JGI_2017_08-21	Other lineages
Nitrospira_sp_H14_bin041	83.69	1.22	50	1459779	1892	63.5677	Groundwater			Germany	GCA_919902955.1_Hainich_H14_bin041-1	Other lineages
Nitrospira_sp_H32_bin031	77.16	0.96	0	1371664	1616	63.7436	Groundwater			Germany	GCA_919902935.1_Hainich_H32_bin031-1	Other lineages

## Sheet: Sheet3
		AmoA	HaoA	NxrA	NxrB
Nitrospiraceae_HKST_UBA09	activated sludge			Yes	Yes
Nitrospiraceae_HKSTAS2	activated sludge			Yes	Yes
Nitrospirales_SB0667_bin9	marine
Nitrospirales_SB0673_bin12	marine			Yes	Yes
Nitrospirales_SB0675_bin23	marine			Yes	Yes
Nitrospirales_SB0677_bin15	marine			Yes	Yes
Nitrospirales_SB0662_bin26	marine
Nitrospirales_SB0666_bin27	marine			Yes	Yes
Nitrospiraceae_HKST_UBA02	activated sludge			Yes	Yes
Nitrospiraceae_HKST_UBA03	activated sludge
Nitrospiraceae_HKST_UBA05	activated sludge			Yes	Yes
Nitrospiraceae_HKST_UBA06	activated sludge
Nitrospiraceae_HKSTAS1	activated sludge			Yes	Yes
Nitrospira_sp_H14_bin041	Groundwater			Yes	Yes
Nitrospira_sp_H32_bin031	Groundwater			Yes	Yes
Nitrospira_sp_RSF8	DWTP			Yes	Yes
Nitrospira_sp_P_RSF_IL_22	DWTP			Yes	Yes
Nitrospira_sp_RCB	aquifer	Yes	Yes	Yes
Nitrospira_sp_SR_bin148			Yes	Yes	Yes
Nitrospira_sp_H41_bin006	Groundwater	Yes	Yes	Yes	Yes
Nitrospira_sp_H51_bin251	Groundwater	Yes	Yes	Yes	Yes
Nitrospira_sp_RSF6	DWTP	Yes	Yes	Yes	Yes
Nitrospira_sp_THK_bin2		Yes	Yes	Yes	Yes
Nitrospira_sp_RSF3	DWTP	Yes	Yes	Yes	Yes
Nitrospira_sp_WB_IL_16	DWTP	Yes	Yes	Yes	Yes
Nitrospira_sp_palsa_1310	soil		Yes	Yes
Nitrospira_sp_palsa_1315	soil	Yes	Yes	Yes	Yes
Nitrospira_sp_RSF10_CG24_C	DWTP	Yes		Yes	Yes
Nitrospira_sp_RSF7	DWTP	Yes	Yes	Yes	Yes
Nitrospira_sp_F1_20_MAG162	freshwater			Yes	Yes
Nitrospira_sp_F1_60_MAG160	freshwater			Yes	Yes
Nitrospira_sp_MC12	freshwater			Yes	Yes
Nitrospira_sp_MC14	freshwater			Yes	Yes
Nitrospira_sp_MC17	freshwater			Yes	Yes
Nitrospira_sp_MC9	freshwater			Yes	Yes
Nitrospira_sp_ON33M	freshwater			Yes	Yes
Nitrospira_sp_SU08M	freshwater			Yes	Yes
Nitrospira_sp_RBC042	wastewater		Yes
Nitrospira_sp_RBC044	wastewater	Yes	Yes	Yes
Nitrospira_sp_HN_bin3	biofilter	Yes	Yes	Yes	Yes
Nitrospira_sp_THK_bin23		Yes		Yes	Yes
Nitrospira_sp_UBA7655	DWTP	Yes	Yes	Yes	Yes
Nitrospira_sp_YR_ZJ	freshwater		Yes	Yes	Yes
Nitrospira_sp_P_RSF_IL_20	DWTP	Yes		Yes	Yes
Nitrospira_sp_RSF1	DWTP	Yes	Yes	Yes	Yes
Nitrospira_sp_Hade250	activated sludge	Yes	Yes	Yes	Yes
Nitrospira_sp_Nan_MAG285	bioreactor		Yes	Yes	Yes
Nitrospira_sp_NU_MAG149	activated sludge		Yes	Yes	Yes
Nitrospira_sp_NU_MAG237	activated sludge	Yes	Yes	Yes	Yes
Nitrospira_sp_NU_MAG248	activated sludge		Yes
Nitrospira_sp_RBC035	wastewater		Yes	Yes
Nitrospira_sp_Ribe200	activated sludge	Yes	Yes	Yes	Yes
Nitrospira_sp_UW_LDO_01	bioreactor	Yes	Yes	Yes	Yes
Nitrospira_sp_SG_bin2	biofilter	Yes	Yes	Yes	Yes
Nitrospira_sp_bin087	DW	Yes	Yes	Yes	Yes
Nitrospira_sp_YR_PS	freshwater	Yes		Yes	Yes
Nitrospira_sp_YR_XJB	freshwater	Yes	Yes	Yes	Yes
Nitrospira_sp_YR_XLD	freshwater	Yes	Yes	Yes	Yes
Nitrospira_sp_AMP1	activated sludge	Yes		Yes
Nitrospira_sp_KAN1	activated sludge	Yes		Yes	Yes
Nitrospira_sp_Nan_MAG287	bioreactor		Yes/?	Yes	Yes
Nitrospira_sp_WGu_bin34			Yes/?	Yes
Nitrospira_sp_YR_JJ	freshwater	Yes	Yes		Yes
Nitrospira_sp_YR_WHU	freshwater	Yes	Yes	Yes	Yes
Nitrospira_sp_ACE10	activated sludge	Yes
Nitrospira_sp_ACE11	activated sludge	Yes	Yes	Yes	Yes
Nitrospira_sp_RSF13	DWTP			Yes	Yes
Nitrospira_sp_RSF21_CG24_D	DWTP			Yes	Yes
Nitrospira_sp_ACE3	activated sludge			Yes	Yes
Nitrospira_sp_SSF63	activated sludge			Yes	Yes
Nitrospira ND1	activated sludge			Yes	Yes
Nitrospira_sp_EsbE226	activated sludge			Yes	Yes
Nitrospira_sp_EsbW012	activated sludge			Yes	Yes
Nitrospira_sp_Go_Eff299	wastewater			Yes	Yes
Nitrospira_sp_Gw_Bodden138	wastewater			Yes
Nitrospira_sp_Gw_Eff145	wastewater			Yes	Yes
Nitrospira_sp_Gw_Inlet198	wastewater			Yes	Yes
Nitrospira_sp_Gw_SlAct176	wastewater			Yes	Yes
Nitrospira_sp_Gw_SlPrim98	wastewater			Yes	Yes
Nitrospira_sp_Hade023	activated sludge			Yes	Yes
Nitrospira_sp_Lyne375	activated sludge			Yes	Yes
Nitrospira_sp_Ribe651	activated sludge			Yes	Yes
Nitrospira_sp_UBA4129	wastewater			Yes
Nitrospira_sp_UBA667	activated sludge			Yes	Yes
Nitrospira_sp_UW_LDO_02	bioreactor			Yes	Yes
Nitrospira_sp_CR1_1	bioreactor			Yes	Yes
Nitrospira_sp_NU_MAG242	activated sludge			Yes	Yes
Nitrospira_sp_NU_MAG266	activated sludge			Yes	Yes
Nitrospira_sp_WCh_bin54				Yes	Yes
Nitrospira_sp_WGu_bin45				Yes	Yes
Nitrospira_sp_ACE6	activated sludge
Nitrospira_sp_AMP2	activated sludge
Nitrospira_sp_KAN3	activated sludge				Yes
Nitrospira_sp_Nan_MAG288	bioreactor			Yes	Yes
Nitrospira_sp_TMP2	activated sludge
Nitrospira_sp_WCh_bin541					Yes
Nitrospira_sp_WNC_bin169				Yes	Yes
Nitrospira_sp_ACE1	activated sludge			Yes
Nitrospira_sp_Sha1	Anammox reactor			Yes	Yes
Nitrospira_sp_Bei1	Anammox reactor			Yes	Yes
Nitrospira_sp_H3	PNA reactor			Yes	Yes
Nitrospira defluvii				Yes	Yes
Nitrospira_sp_NU_MAG79	activated sludge			Yes	Yes
Nitrospiraceae_Offshore040	lake			Yes	Yes
Nitrospiraceae_H32_bin034	Groundwater				Yes
Nitrospiraceae_Baikal_G158	lake			Yes	Yes
Nitrospira_sp_CT20_bin15	agricultural soil			Yes	Yes
Nitrospira_sp_Go_SlAct355	wastewater			Yes	Yes
Nitrospira_sp_H41_bin274	Groundwater			Yes	Yes
Nitrospira_sp_SJ52	PNA MBBR			Yes	Yes
Nitrospira_sp_TMP3	activated sludge
Nitrospira_sp_ZN2	enrichment			Yes	Yes
Nirospira_sp_UBA8978	bioreactor			Yes	Yes
Nitrospira_sp_NU_MAG246	activated sludge			Yes	Yes
Nitrospira_sp_MGR_bin213	soil			Yes	Yes
Nirospira_sp_UBA10644	wastewater			Yes
Nitrospira_sp_RBC085	wastewater			Yes
Nitrospira_sp_RBC048	wastewater			Yes
Nitrospira_sp_RBC073	wastewater			Yes
Nitrospira_sp_SPC_bin27				Yes	Yes
Nitrospira_sp_SPC_bin5				Yes	Yes
Nitrospira japonica	activated sludge			Yes	Yes
Nitrospira_sp_UBA5699	sediment			Yes	Yes
Nitrospira_sp_KM1	DWTP			Yes	Yes
Nitrospira_sp_CR1_3	bioreactor			Yes	Yes
Nitrospira_sp_LPPL_bin296				Yes	Yes
Nitrospira_sp_LPPL_bin43
Nitrospira_sp_SJ32	PNA MBBR			Yes	Yes
Nitrospira lenta	wastewater			Yes	Yes
Nitrospira_sp_ST_bin5	biofilter			Yes	Yes
Nitrospira_sp_UBA6493	sediment
Nitrospira_sp_WB_IL_20	DWTP			Yes	Yes
Nitrospira_sp_AM_1104	River				Yes
Nitrospira_sp_ACE12	activated sludge		Yes	Yes
Nitrospira_sp_ACE13	activated sludge
Nitrospira_sp_ACE7	activated sludge	Yes	Yes	Yes	Yes
Nitrospira_sp_CTRL_LIN_TMP1	activated sludge	Yes	Yes	Yes
Nitrospira_sp_DeepCast151	lake	Yes	Yes	Yes	Yes
Nitrospira_sp_H41_bin216	Groundwater	Yes	Yes	Yes	Yes
Nitrospira_sp_Kalu132	activated sludge	Yes	Yes	Yes	Yes
Nitrospira_sp_KAN2	activated sludge		Yes	Yes	Yes
Nitrospira_sp_KgW63	hotspring water	Yes
Nitrospira_sp_LPPL_bin371			Yes	Yes	Yes
Nitrospira_sp_Nan_MAG286	bioreactor	Yes	Yes	Yes	Yes
Nitrospira_sp_RSK_bin110		Yes	Yes	Yes	Yes
Nitrospira_sp_WCh_bin652			Yes/?	Yes	Yes
Nitrospira_sp_YR_LS	freshwater	Yes	Yes	Yes	Yes
Nitrospira_sp_YR_XLJ1	freshwater	Yes	Yes	Yes	Yes
Nitrospira_sp_YR_XLJ2	freshwater	Yes	Yes	Yes	Yes
Nitrospira inopinata	enrichment	Yes	Yes	Yes	Yes
Candidatus Nitrospira kreftii	bioreactor	Yes	Yes	Yes	Yes
Candidatus Nitrospira nitrificans	biofilter	Yes	Yes	Yes	Yes
Candidatus Nitrospira nitrosa	biofilter	Yes	Yes	Yes	Yes
Nitrospira_sp_NU_MAG245	activated sludge		Yes	Yes	Yes
Nitrospira_sp_A2	DWTP	Yes	Yes	Yes
Nitrospira_sp_SG_bin1	biofilter	Yes	Yes	Yes	Yes
Nitrospira_sp_ST_bin4	biofilter	Yes	Yes	Yes	Yes
Nitrospira_sp_YR_XLJ3	freshwater	Yes		Yes	Yes
Nitrospira_sp_UBA2082	sediment	Yes	Yes	Yes	Yes
Nitrospira_sp_UBA2083	sediment	Yes	Yes	Yes	Yes
Nitrospira_sp_UBA5698	sediment		Yes	Yes	Yes
Nitrospira_sp_UBA6909	sediment		Yes	Yes	Yes
Nitrospira_sp_RSF15_CG24_B	DWTP	Yes	Yes	Yes	Yes
Nitrospira_sp_RSF9	DWTP	Yes	Yes	Yes	Yes
Nitrospira_sp_RSF5	DWTP	Yes	Yes	Yes	Yes
Nitrospira_sp_RSF12	DWTP	Yes	Yes	Yes	Yes
Nitrospira_sp_RCA	aquifer	Yes	Yes	Yes	Yes
Nitrospira_sp_SU_4_4	stromatolite mat	Yes	Yes	Yes	Yes
Nitrospira_sp_RBC083	wastewater	Yes	Yes
Nitrospira_sp_RBC001	wastewater	Yes	Yes	Yes
Nitrospira_sp_RBC069	wastewater	Yes	Yes	Yes
Nitrospira_sp_RBC100	wastewater		Yes	Yes	Yes
Nitrospira_sp_WCh_bin282			Yes	Yes	Yes
Nitrospira_sp_AM_1312	River			Yes	Yes
Nitrospira_sp_EFPC_84	freshwater	Yes	Yes	Yes	Yes
Nitrospira_sp_GGF_bin22		Yes	Yes	Yes	Yes
Nitrospira_sp_LM_bin98		Yes		Yes
Nitrospira_sp_LPPL_bin219			Yes
Nitrospira_sp_LPPL_bin249		Yes	Yes	Yes	Yes
Nitrospira_sp_Smid_bin44		Yes	Yes	Yes
Nitrospira_sp_RSF136_CG24_E	DWTP	Yes	Yes	Yes	Yes
Nitrospira_sp_RSF2_CG24_A	DWTP	Yes	Yes	Yes	Yes
Nitrospira_sp_RSF48	DWTP	Yes		Yes	Yes
Nitrospira_sp_RSF11	DWTP		Yes	Yes	Yes
Nitrospira_sp_bin54_10	freshwater			Yes	Yes
Nitrospira_sp_WB_IL_04	DWTP	Yes	Yes	Yes	Yes
Nitrospira_sp_ES_bin41	soil		Yes	Yes
Nitrospira_sp_DeepCast155	lake			Yes	Yes
Nitrospira_sp_DeepCast186	lake			Yes	Yes
Nitrospira_sp_Offshore121	lake			Yes	Yes
Nitrospira_sp_F1_60_MAG110	freshwater			Yes
Nitrospiraceae_HKST_UBA04	activated sludge			Yes	Yes
Nitrospirales_MEX2_MAG12	marine			Yes	Yes
Nitrospirales_MEX2_MAG7	marine			Yes	Yes
Nitrospira sp. Bin75	marine			Yes	Yes
Nitrospirales_PNGst-C-binSS2	marine			Yes	Yes
Nitrospira_sp_CO36405bin_1	marine			Yes	Yes
Nitrospirales_Plut88904	marine			Yes	Yes
Nitrospirales_MH_Pat10	marine			Yes	Yes
Nitrospiraceae_HKST_UBA08	activated sludge			Yes	Yes
Nirospira_sp_UBA8639	bioreactor			Yes
Nitrospira_sp_MGR_bin327	soil
Nitrospira_sp_RBC003	wastewater			Yes
