# Supplementary material for: Genomic profiling of Nitrospira species reveals ecological success of comammox Nitrospira
Source: Microbiome. 2022 Nov 30;10:204. doi: 10.1186/s40168-022-01411-y (PMC9714041; doi:10.1186/s40168-022-01411-y)
Supplement: Supplementary file 2 — Additional file 1: Figure S1. Pairwise average amino acid identity (AAI) of pairs of Nitrospira species. The AAI was clustered using average linkage hierarchical clustering based on pairwise Euclidean distances. Colour of the genome’s name indicates the Nitrospira type (see Fig. 4). Figure S2. Frequency of Nitrospira species occurrence in the metagenomes (n = 598) where at least one Nitrospira species was detected. Black, grey and white colors denote 0.5, 5, and 15 RPM of each species in each metagenome, respectively. Figure S3. Relationship between the community similarity and the geographic distance for seven different habitats. The dissimilarities between pairs of communities are calculated using the Jaccard index from a presence/absence matrix of Nitrospira genomes: the value 0 means that the two communities are the same. The Mantel test was used to test the strength and significance of correlations (r denotes the Mantel statistic r). Blue line shows the linear regression with shadowed region indicating 95% confidence intervals for the slope. The table shows the correlation (Mantel statistic r) between the community similarity and the geographic distance when all samples were analysed and when samples within short distances were excluded. Figure S4. Heat map analysis of Nitrospira species abundances across 598 metagenomes. Dendrograms are built based on Euclidean distance. Rows represent individual metagenomes and columns represent unique Nitrospira species. Colour intensity indicates center-log ratio transformed abundance. Figure S5. Correlogram showing the proportionality (ϼ) between the abundance of pairs of Nitrospira species across 598 metagenomes. Colour indicates whether the proportionality is positive (purple) or negative (brown). Size and darkness of the circles indicate the strength of the proportionality, with stronger proportionalities being larger and darker than weaker ones. A cut-off |ϼ| > 0.15 was chosen as it resulted in FDR < 0.001. Colour of t [file 40168_2022_1411_MOESM1_ESM.zip › Supplementary_Table_4.xlsx]

## Sheet: Sheet2
metagenome ID	latitude	longitude	Location	Environment	comment	Nitrospira presence							Nitrospira presence	#
ERR1043165	34.9817	-97.5206	USA	Soil		Yes		Antarctica	12	soil	206		Yes	598
ERR1044071	34.9817	-97.5206	USA	Soil		Yes		Argentina	6	marine	75		No	190
ERR1051325	34.9817	-97.5206	USA	Soil		Yes		Australia	31	WWTP	177
ERR1399778	20.8	-86.85	Mexico	Marine	coral reef sponge	Yes		Austria	5	groundwater	86
ERR1879300	39.9	116.3	China	WWTP		Yes		Bangladesh	1	freshwater	167
ERR1879318	39.9	116.3	China	WWTP		Yes		Brazil	12	Hotspring	36
ERR1879326	39.9	116.3	China	WWTP		Yes		Bulgaria	1	Others	1
ERR1879337	39.9	116.3	China	WWTP		Yes		Canada	48	DWTP	40
ERR1879361	39.9	116.3	China	WWTP		Yes		Chile	2		788
ERR1879377	39.9	116.3	China	WWTP		Yes		China	139
ERR1939166	40.296	-89.944	USA	Soil		Yes		Colombia	2	soil	180
ERR1939170	40.296	-89.944	USA	Soil		Yes		Denmark	19	marine	27
ERR1939174	40.296	-89.944	USA	Soil		Yes		Germany	28	WWTP	147
ERR1939269	40.296	-89.944	USA	Soil		Yes		Greece	4	groundwater	63
ERR1939271	40.296	-89.944	USA	Soil		Yes		Greenland	1	freshwater	127
ERR1939274	40.296	-89.944	USA	Soil		Yes		Iceland	6	Hotspring	13
ERR1960503	71.3	-156.5	USA	Soil	artic	Yes		India	13	Others	1
ERR1960504	71.3	-156.5	USA	Soil	artic	No		Indian Ocean	4	DWTP	40
ERR1960505	71.3	-156.5	USA	Soil	artic	Yes		Israel	16		598
ERR1960506	71.3	-156.5	USA	Soil	artic	Yes		Italy	9
ERR1960512	71.3	-156.5	USA	Soil	artic	No		Japan	4
ERR2094164	37.52	121.39	China	marine	water	No		Luxemburg	2
ERR2094168	37.52	121.39	China	marine	water	No		Malaysia	3
ERR2094170	37.52	121.39	China	marine	water	No		Mexico	4
ERR2094174	37.52	121.39	China	marine	water	No		Netherlands	7
ERR2094176	37.52	121.39	China	marine	water	No		New Zealand	8
ERR2108701	43.2918	-73.5965	USA	Groundwater	sediment	Yes		Norway	4
ERR2108703	43.2918	-73.5965	USA	Groundwater	sediment	No		Pacific Ocean	1
ERR2108712	43.2922	-73.6044	USA	Groundwater	sediment	Yes		Papua New Guinea	3
ERR2108713	43.2922	-73.6044	USA	Groundwater	sediment	Yes		Poland	1
ERR2108714	43.2922	-73.6044	USA	Groundwater	sediment	Yes		Russia	2
ERR2108715	43.2922	-73.6044	USA	Groundwater	sediment	No		Saudi Arabia	6
ERR2809131	51.1975	10.7555	Germany	Groundwater	water	Yes		Singapore	21
ERR2809135	51.1968	10.7555	Germany	Groundwater	water	Yes		South Africa	5
ERR2809137	51.1935	10.7185	Germany	Groundwater	water	Yes		Spain	6
ERR3089234	43.5245	-80.2644	Canada	WWTP	biofilm in rotating biological contactor	Yes		Sweden	14
ERR3089236	43.5245	-80.2644	Canada	WWTP	biofilm in rotating biological contactor	Yes		Switzerland	14
ERR3089238	43.5245	-80.2644	Canada	WWTP	biofilm in rotating biological contactor	Yes		Taiwan (ROC)	2
ERR3089240	43.5245	-80.2644	Canada	WWTP	biofilm in rotating biological contactor	Yes		United Kingdom	5
ERR3094288	54.5899	-6.00288	United Kingdom	Groundwater	hydrocarbon-polluted	No		Uruguay	2
ERR3094291	54.5899	-6.00288	United Kingdom	Groundwater	hydrocarbon-polluted	No		USA	309
ERR3094296	54.5899	-6.00288	United Kingdom	Groundwater	hydrocarbon-polluted	Yes		Vietnam	6
ERR3094299	54.5899	-6.00288	United Kingdom	Groundwater	hydrocarbon-polluted	Yes			788
ERR3094302	54.5899	-6.00288	United Kingdom	Groundwater	hydrocarbon-polluted	Yes
ERR3265217	26.0112	-80.1495	USA	marine	sponge	No		China	139
ERR3265218	26.0112	-80.1495	USA	marine	sponge	No		USA	309
ERR3281021	21.6085	39.0922	Saudi Arabia	Groundwater	water	No		Europe	128
ERR3281023	21.6085	39.0922	Saudi Arabia	Groundwater	water	No		Others	212
ERR3281027	21.6085	39.0922	Saudi Arabia	Groundwater	water	Yes			788
ERR3281030	21.6085	39.0922	Saudi Arabia	Groundwater	water	No
ERR3281034	21.6085	39.0922	Saudi Arabia	Groundwater	water	Yes
ERR3281038	21.6085	39.0922	Saudi Arabia	Groundwater	water	No
ERR3858122	51.0967	10.3908	Germany	Groundwater	water	Yes
ERR3858128	51.0967	10.3908	Germany	Groundwater	water	Yes
ERR3858130	51.0967	10.3908	Germany	Groundwater	water	Yes
ERR3858133	51.0967	10.3908	Germany	Groundwater	water	Yes
ERR3858136	51.0967	10.3908	Germany	Groundwater	river water	Yes
ERR3858139	51.0967	10.3908	Germany	Groundwater	water	Yes
ERR4603470	24.7392	90.4143	Bangladesh	freshwater	water	No
ERR4691864	-23.0242	-134.923	Pacific Ocean	marine	water	No
ERR5621422	46.5201	6.57054	Switzerland	WWTP	bioreactor	Yes
ERR5621423	46.5201	6.57054	Switzerland	WWTP	bioreactor	Yes
ERR5621425	46.5201	6.57054	Switzerland	WWTP	bioreactor	No
ERR712368	57.0452	10.0458	Denmark	WWTP	activate sludge	Yes
ERR712371	57.0495	9.86479	Denmark	WWTP	activate sludge	Yes
ERR712384	57.0495	9.86479	Denmark	WWTP	activate sludge	Yes
ERR712385	57.4213	9.97541	Denmark	WWTP	activate sludge	Yes
ERR753916	50.88	-120.35	Canada	Soil	forest	Yes
ERR753917	50.88	-120.35	Canada	Soil	forest	Yes
ERR753922	50.88	-120.35	Canada	Soil	forest	Yes
ERR753925	50.88	-120.35	Canada	Soil	forest	Yes
ERR753928	50.88	-120.35	Canada	Soil	forest	Yes
ERR753929	50.88	-120.35	Canada	Soil	forest	Yes
ERR977412	48.2549	16.4293	Austria	WWTP	activate sludge	Yes
ERR977413	48.2549	16.4293	Austria	WWTP	activate sludge	Yes
ERR977414	48.2549	16.4293	Austria	WWTP	activate sludge	Yes
ERR977415	48.2549	16.4293	Austria	WWTP	activate sludge	Yes
ERR977416	48.2549	16.4293	Austria	WWTP	activate sludge	Yes
ERR977417	52.1489	10.5428	Germany	Groundwater	well	Yes
ERR977418	52.1489	10.5428	Germany	Groundwater	well	Yes
ERR977419	52.1489	10.5428	Germany	Groundwater	well	Yes
ERR977420	52.1489	10.5428	Germany	Groundwater	well	Yes
ERR977421	52.1489	10.5428	Germany	Groundwater	well	Yes
ERR977422	52.1489	10.5428	Germany	Groundwater	well	Yes
mgm4481956.3	45.6525	-106.29	USA	Freshwater	sediment	Yes
mgm4481967.3	45.1834	-106.74	USA	Freshwater	sediment	Yes
mgm4481971.3	45.3228	-106.515	USA	Freshwater	sediment	Yes
mgm4481975.3	45.9429	-106.949	USA	Freshwater	sediment	Yes
mgm4481983.3	45.4143	-106.441	USA	Freshwater	sediment	Yes
mgm4502923.3	38.198	-89.6276	USA	Soil		Yes
mgm4502924.3	39.5853	-89.7607	USA	Soil		Yes
mgm4502926.3	40.2213	-88.4665	USA	Soil		Yes
mgm4502928.3	40.0777	-88.2157	USA	Soil		Yes
mgm4502930.3	39.3768	-90.3235	USA	Soil		Yes
mgm4502932.3	39.3785	-90.3239	USA	Soil		Yes
mgm4519753.3	29.7159	-95.4039	USA	Soil		Yes
mgm4519757.3	29.7159	-95.4039	USA	Soil		Yes
mgm4519761.3	29.7159	-95.4039	USA	Soil		Yes
mgm4519763.3	29.7159	-95.4039	USA	Soil		Yes
mgm4519769.3	29.7159	-95.4039	USA	Soil		Yes
mgm4519775.3	29.7159	-95.4039	USA	Soil		No
mgm4551687.3	37.6945	-118.817	USA	Hotspring	hot spring mat	No
mgm4563797.3	34	-81	USA	freshwater	mat	No
mgm4580694.3	16.8342	112.338	China	Marine	coral reef	Yes
mgm4603523.3	-34.6536	-58.3226	Argentina	WWTP		No
mgm4603531.3	-34.0672	-59.0676	Argentina	WWTP		Yes
mgm4603539.3	-34.8398	-58.1963	Argentina	WWTP		No
mgm4603547.3	-30.9401	-62.0473	Argentina	WWTP		Yes
mgm4603555.3	-34.8249	-58.1718	Argentina	WWTP		Yes
mgm4603557.3	-34.8249	-58.1718	Argentina	WWTP		Yes
mgm4622641.3	37.222	-80.426	USA	Freshwater	distribution system	Yes
mgm4635909.3	38.0152	-81.1531	USA	Freshwater	sediment	Yes
mgm4680631.3	42.8844	19.1588	Poland	Freshwater	mine water	Yes
mgm4682207.3	37.222	-80.426	USA	WWTP		Yes
mgm4682210.3	37.222	-80.426	USA	WWTP		Yes
mgm4682215.3	37.222	-80.426	USA	WWTP		Yes
mgm4684570.3	1.30888	-46.7972	Brazil	marine	sponge	No
mgm4684572.3	-18.9003	-38.0432	Brazil	marine	sponge	No
mgm4684574.3	-18.9003	-38.0432	Brazil	marine	sponge	No
mgm4684575.3	1.30888	-46.7972	Brazil	marine	sponge	No
mgm4691039.3	78.9021	12.0712	Norway	Soil		Yes
mgm4691045.3	78.9013	12.0739	Norway	Soil		Yes
mgm4691054.3	78.905	12.0792	Norway	Soil		Yes
mgm4715168.3	42.0112	23.0197	Bulgaria	Hotspring	hot spring sediment	Yes
mgm4715767.3	46.8182	8.2275	Switzerland	WWTP		No
mgm4715768.3	46.7935	7.16429	Switzerland	WWTP		Yes
mgm4716227.3	5.46115	101.323	Malaysia	Freshwater	lake water	No
mgm4717073.3	47.4862	8.26923	Switzerland	WWTP		Yes
mgm4717101.3	47.0838	8.31473	Switzerland	WWTP		Yes
mgm4717164.3	47.5181	8.71616	Switzerland	WWTP		Yes
mgm4717167.3	46.726	7.62593	Switzerland	WWTP		Yes
mgm4725193.3	5.58368	101.345	Malaysia	Freshwater	lake water	No
mgm4726956.3	5.46115	101.323	Malaysia	Freshwater	lake water	Yes
mgm4742560.3	59.9127	10.7461	Norway	Marine	drinking water	Yes
mgm4775061.3	26.0112	-80.1495	USA	Marine	coral reef	No
mgm4775062.3	26.0112	-80.1495	USA	Marine	coral reef	No
mgm4776077.3	17.0806	107.118	Vietnam	Marine	sponge	Yes
mgm4776079.3	16.2254	108.12	Vietnam	Marine	sponge	Yes
mgm4776080.3	12.1679	109.302	Vietnam	Marine	sponge	Yes
mgm4791783.3	64.7319	-14.3847	Iceland	Marine	sediment	No
mgm4791784.3	64.7233	-14.3918	Iceland	Marine	sediment	No
mgm4791787.3	64.7308	-14.3914	Iceland	Marine	sediment	No
mgm4795328.3	29.424	-98.493	USA	groundwater	water	No
mgm4795332.3	29.424	-98.493	USA	groundwater	water	No
mgm4795334.3	36.154	-98.992	USA	groundwater	water	No
mgm4795677.3	40.518	-74.412	USA	groundwater	water	No
mgm4795679.3	38.523	-77.29	USA	groundwater	water	No
mgm4795845.3	38.6	-77.162	USA	groundwater	water	No
mgm4798511.3	19.8559	78.2498	India	Hotspring	hot spring sediment	No
mgm4798512.3	19.8559	78.2498	India	Hotspring	hot spring sediment	No
mgm4798513.3	19.8559	78.2498	India	Hotspring	hot spring sediment	Yes
mgm4846751.3	-33.8472	151.198	Australia	marine	coral reef	No
mgm4855391.3	27.0065	-111.409	Mexico	marine	sediment	No
mgm4855396.3	27.0065	-111.409	Mexico	marine	sediment	No
SRR10090327	-41.16	173.86	New Zealand	Marine	sponge	Yes
SRR10090329	-41.16	173.86	New Zealand	Marine	sponge	Yes
SRR10090330	-41.16	173.86	New Zealand	Marine	sponge	Yes
SRR10090331	-41.16	173.86	New Zealand	Marine	sponge	Yes
SRR10095340	59.431	-126.1	Canada	Hotspring	hot spring sediment	Yes
SRR10095342	59.431	-126.1	Canada	Hotspring	hot spring sediment	No
SRR10095343	59.431	-126.1	Canada	Hotspring	hot spring sediment	Yes
SRR10095344	59.431	-126.1	Canada	Hotspring	hot spring sediment	No
SRR10095362	59.431	-126.1	Canada	Hotspring	hot spring sediment	Yes
SRR10095373	59.431	-126.1	Canada	Hotspring	hot spring sediment	Yes
SRR10173838	50.75	-111.4	Canada	Others	dinosaur bone	Yes
SRR10398024	51.82	5.87	Netherlands	WWTP	activated sludge	Yes
SRR1047946	32.0431	118.702	China	Freshwater		Yes
SRR1047951	32.0431	118.702	China	Freshwater		Yes
SRR1047952	32.0431	118.702	China	Freshwater		Yes
SRR10484996	-38.4733	176.147	New Zealand	Hotspring	hot spring water	No
SRR10694903	-19.1559	146.865	Australia	Marine	coral reef sponge	Yes
SRR10694904	-19.1559	146.865	Australia	Marine	coral reef sponge	Yes
SRR10694905	-19.1559	146.865	Australia	Marine	coral reef sponge	Yes
SRR10694908	-19.1559	146.865	Australia	Marine	coral reef sponge	Yes
SRR10996905	-18.8325	147.633	Australia	Marine	coral reef sponge	Yes
SRR10996910	-18.8325	147.633	Australia	Marine	coral reef sponge	No
SRR10996915	-18.8325	147.633	Australia	Marine	coral reef sponge	No
SRR10996921	-18.8325	147.633	Australia	Marine	coral reef sponge	Yes
SRR1106693	22.2871	114.137	China	WWTP		Yes
SRR1106699	22.2871	114.137	China	WWTP		Yes
SRR1106711	31.91	120.279	China	WWTP		Yes
SRR1106873	32.561	113.364	China	WWTP		Yes
SRR11088366	54.1143	13.4308	Germany	WWTP		No
SRR11088376	51.5535	9.91928	Germany	WWTP		Yes
SRR11088380	54.1143	13.4308	Germany	WWTP		Yes
SRR11088382	54.1143	13.4308	Germany	WWTP		Yes
SRR11088415	51.5535	9.91928	Germany	WWTP		Yes
SRR11088457	54.1143	13.4308	Germany	WWTP		No
SRR11088465	54.1143	13.4308	Germany	WWTP		Yes
SRR11235433	51.5535	9.91928	Germany	WWTP		No
SRR11235435	51.5535	9.91928	Germany	WWTP		Yes
SRR11282937	38.7933	22.5286	Greece	Hotspring	hot spring water	No
SRR11282939	38.7933	22.5286	Greece	Hotspring	hot spring water	No
SRR11282941	38.7933	22.5286	Greece	Hotspring	hot spring water	No
SRR11282945	38.7933	22.5286	Greece	Hotspring	hot spring water	No
SRR11294019	55.633	13.042	Sweden	WWTP	PNA MBBR	Yes
SRR11294020	55.633	13.042	Sweden	WWTP	PNA MBBR	Yes
SRR11294023	55.633	13.042	Sweden	WWTP	PNA MBBR	Yes
SRR11294026	55.633	13.042	Sweden	WWTP	PNA MBBR	Yes
SRR11294029	55.633	13.042	Sweden	WWTP	PNA MBBR	Yes
SRR11294031	55.633	13.042	Sweden	WWTP	PNA MBBR	Yes
SRR1144841	31.3	121.5	China	WWTP		Yes
SRR1145849	31.3	121.5	China	WWTP		Yes
SRR1145888	31.3	121.5	China	WWTP		Yes
SRR1145916	31.3	121.5	China	WWTP		Yes
SRR11487813	51.4826	6.00711	Netherlands	DWTP	wall	Yes
SRR11487815	51.4826	6.00711	Netherlands	DWTP	secondary RSF	Yes
SRR11487818	51.4826	6.00711	Netherlands	DWTP	secondary RSF	Yes
SRR11487819	51.4826	6.00711	Netherlands	DWTP	primary RSF	Yes
SRR11487822	51.4826	6.00711	Netherlands	DWTP	wall	Yes
SRR11487826	51.4826	6.00711	Netherlands	DWTP	primary RSF	Yes
SRR11509765	39.8387	117.346	China	freshwater	water	No
SRR1152189	40.296	-89.944	USA	Soil		Yes
SRR1153387	40.075	-88.242	USA	Soil		Yes
SRR11600161	50.4485	7.37535	Germany	Groundwater	water	Yes
SRR11600162	50.4485	7.37535	Germany	Groundwater	water	Yes
SRR11600163	50.4485	7.37535	Germany	Groundwater	water	No
SRR11614986	48.9858	12.1272	Germany	Groundwater	water	No
SRR11670876	81.567	-16.358	Greenland	Soil	glacier soil	Yes
SRR11673999	55.3291	8.74336	Denmark	WWTP	activated sludge	Yes
SRR11674015	55.6954	12.6127	Denmark	WWTP	activated sludge	Yes
SRR11674018	55.668	11.1072	Denmark	WWTP	activated sludge	Yes
SRR11674031	55.2498	9.50861	Denmark	WWTP	activated sludge	Yes
SRR11674038	55.4881	8.43051	Denmark	WWTP	activated sludge	Yes
SRR11674041	55.4586	8.48909	Denmark	WWTP	activated sludge	Yes
SRR11719863	-76.4373	161.007	Antarctica	Soil	polar	Yes
SRR11719864	-77.0157	161.405	Antarctica	Soil	polar	Yes
SRR11719867	-76.5713	161.243	Antarctica	Soil	polar	Yes
SRR11719869	-76.0965	162.01	Antarctica	Soil	polar	Yes
SRR11719871	-76.4701	161.27	Antarctica	Soil	polar	Yes
SRR11719874	-77.0276	161.216	Antarctica	soil	polar	No
SRR1173821	38.5355	-0.2663	Spain	freshwater		No
SRR1173877	38.5355	-0.2663	Spain	freshwater		No
SRR11844057	17.8502	-64.9487	USA	marine	coral reef sponge	No
SRR11844067	17.8502	-64.9487	USA	marine	coral reef sponge	No
SRR11844071	17.8502	-64.9487	USA	marine	coral reef sponge	No
SRR1185960	26.671	111.492	China	soil		Yes
SRR12006500	15.34	73.77	India	marine	coral reef water	No
SRR12006502	15.34	73.77	India	marine	coral reef sponge	No
SRR12006504	15.34	73.77	India	marine	coral reef sponge	No
SRR12006506	15.34	73.77	India	marine	coral reef water	No
SRR12006507	15.34	73.77	India	marine	coral reef water	No
SRR12113387	38.8891	-122.605	USA	Groundwater	water	No
SRR12113394	38.6913	-122.544	USA	Groundwater	water	Yes
SRR12113406	38.7027	-122.519	USA	Groundwater	water	Yes
SRR12113408	38.6721	-122.59	USA	Groundwater	water	Yes
SRR12113414	38.6684	-122.588	USA	Groundwater	water	Yes
SRR12113430	37.6619	-121.115	USA	Groundwater	water	No
SRR12425350	31.9521	118.685	China	WWTP	denitrifying phosphorus removal sludge reactor	Yes
SRR12425365	31.9521	118.685	China	WWTP	denitrifying phosphorus removal sludge reactor	Yes
SRR12426459	18.92	-104.89	Mexico	marine	water	No
SRR12479837	8.395	63.1933	Indian Ocean	marine	water	No
SRR12479933	0.8192	57.2574	Indian Ocean	marine	water	No
SRR12976788	31.5934	77.3035	India	Hotspring	hotspring mat	Yes
SRR12989705	31.5934	77.3035	India	Hotspring	hotspring sediment	Yes
SRR12997672	31.5934	77.3035	India	Hotspring	hotspring water	Yes
SRR12997673	31.5934	77.3035	India	Hotspring	hotspring water	Yes
SRR13038211	35.97	-84.36	USA	Freshwater	stream sediment	Yes
SRR13153259	67.8975	-168.234	USA	marine	water	No
SRR13153282	70.9745	-161.887	USA	marine	water	No
SRR13153294	67.8975	-168.234	USA	marine	water	No
SRR13153309	71.2482	-157.147	USA	marine	water	No
SRR13153401	68.2436	-167.127	USA	marine	water	No
SRR13171206	34.32	117.24	China	DWTP	quartz sand filter (lab)	Yes
SRR13171207	43.66	122.22	China	DWTP	manganese sand filter (lab)	Yes
SRR13171209	34.32	117.24	China	DWTP	quartz sand filter (lab)	Yes
SRR13171212	43.66	122.22	China	DWTP	manganese sand filter (lab)	Yes
SRR13171218	43.66	122.22	China	DWTP	manganese sand filter (lab)	Yes
SRR13171219	34.32	117.24	China	DWTP	quartz sand filter (lab)	Yes
SRR13356407	31.91	34.81	Israel	freshwater	water	No
SRR13356410	31.9	34.81	Israel	freshwater	water	No
SRR13356412	31.9	34.81	Israel	freshwater	water	No
SRR13356413	31.89	34.81	Israel	freshwater	water	No
SRR13356414	31.92	34.81	Israel	freshwater	water	No
SRR13356415	31.92	34.81	Israel	freshwater	water	No
SRR13356417	31.89	34.81	Israel	freshwater	water	No
SRR13617032	27.9609	120.607	China	WWTP	biofilter odorous gas (NH3 and H2S)	No
SRR13617041	27.9609	120.607	China	WWTP	biofilter odorous gas (NH3 and H2S)	No
SRR13617043	27.9609	120.607	China	WWTP	biofilter odorous gas (NH3 and H2S)	No
SRR13617046	27.9609	120.607	China	WWTP	biofilter odorous gas (NH3 and H2S)	No
SRR14240538	45.1366	-82.9833	USA	Freshwater	lake water	Yes
SRR14240539	43.6	-86.9167	USA	Freshwater	lake water	Yes
SRR14240540	43.5966	-78.801	USA	Freshwater	lake water	Yes
SRR14240541	47.6	-86.8178	USA	Freshwater	lake water	Yes
SRR14240542	42.5167	79.8933	USA	Freshwater	lake water	No
SRR14240543	42.1166	-81.25	USA	Freshwater	lake water	No
SRR14556200	32.18	118.85	China	Freshwater	water	No
SRR14556205	32.96	118.52	China	Freshwater	water	No
SRR14556207	32.91	119.56	China	Freshwater	sediment	Yes
SRR14556210	32.91	119.56	China	Freshwater	sediment	Yes
SRR14556214	32.91	119.56	China	Freshwater	sediment	Yes
SRR14556237	32.91	119.56	China	Freshwater	sediment	Yes
SRR14556243	32.91	119.56	China	Freshwater	sediment	Yes
SRR14556248	32.91	119.56	China	Freshwater	sediment	Yes
SRR14610230	1.33245	103.755	Singapore	WWTP	activated sludge	Yes
SRR14610233	1.33245	103.755	Singapore	WWTP	activated sludge	Yes
SRR14610236	1.33245	103.755	Singapore	WWTP	activated sludge	Yes
SRR14610241	1.33245	103.755	Singapore	WWTP	activated sludge	Yes
SRR14800548	41.311	82.341	China	WWTP	effluent	Yes
SRR14800549	41.311	82.341	China	WWTP	activated sludge	Yes
SRR14932482	-30.0758	30.8563	South Africa	WWTP	activated sludge	Yes
SRR14932485	-33.8472	18.696	South Africa	WWTP	activated sludge	Yes
SRR14932486	-25.5355	28.4527	South Africa	WWTP	activated sludge	Yes
SRR14932502	-33.8719	150.616	Australia	WWTP	activated sludge	No
SRR14932507	57.2447	12.3321	Sweden	WWTP	activated sludge	Yes
SRR14932510	1.3326	103.754	Singapore	WWTP	activated sludge	Yes
SRR14932513	22.6842	120.432	Taiwan (ROC)	WWTP	activated sludge	No
SRR14932515	23.1853	120.31	Taiwan (ROC)	WWTP	activated sludge	No
SRR14932583	-19.9056	-43.8871	Brazil	WWTP	activated sludge	Yes
SRR14932609	-34.5059	-56.298	Uruguay	WWTP	activated sludge	Yes
SRR14932610	-34.3512	-55.255	Uruguay	WWTP	activated sludge	Yes
SRR14932611	-3.8566	-38.617	Brazil	WWTP	activated sludge	Yes
SRR14932614	-21.1044	-47.8127	Brazil	WWTP	activated sludge	No
SRR14932615	43.5238	-80.2644	Canada	WWTP	activated sludge	Yes
SRR14932622	47.1769	9.4829	Switzerland	WWTP	activated sludge	Yes
SRR14932625	-33.5407	-70.8358	Chile	WWTP	activated sludge	No
SRR14932628	-33.5407	-70.8358	Chile	WWTP	activated sludge	Yes
SRR14932631	-34.7675	138.593	Australia	WWTP	activated sludge	Yes
SRR14932637	-16.944	145.749	Australia	WWTP	activated sludge	No
SRR14932639	-25.7362	28.1829	South Africa	WWTP	activated sludge	Yes
SRR14932640	-43.2957	172.195	New Zealand	WWTP	activated sludge	Yes
SRR14932641	-43.6286	172.725	New Zealand	WWTP	activated sludge	Yes
SRR14932642	-43.5389	172.687	New Zealand	WWTP	activated sludge	No
SRR14932653	29.5496	106.373	China	WWTP	activated sludge	Yes
SRR14932675	3.5146	-76.3404	Colombia	WWTP	activated sludge	Yes
SRR14932676	-27.434	153.089	Australia	WWTP	activated sludge	Yes
SRR14932678	44.6579	10.7725	Italy	WWTP	activated sludge	Yes
SRR14932679	44.739	10.6599	Italy	WWTP	activated sludge	Yes
SRR14932680	44.6348	10.5702	Italy	WWTP	activated sludge	Yes
SRR14932698	3.5039	-76.5207	Colombia	WWTP	activated sludge	Yes
SRR15085115	42.36	-71.06	USA	Freshwater	tap water	Yes
SRR15085117	42.36	-71.06	USA	Freshwater	tap water	Yes
SRR15085119	42.36	-71.06	USA	Freshwater	tap water	Yes
SRR15085129	42.36	-71.06	USA	Freshwater	tap water	Yes
SRR1514963	-2.16311	-55.1266	Brazil	Freshwater	river	Yes
SRR15168755	40.6529	-104.999	USA	Soil	agricultural soil	Yes
SRR15216793	18.0312	112.769	China	marine	water	No
SRR15216795	18.0312	112.769	China	marine	water	No
SRR15216801	18.0312	112.769	China	marine	water	No
SRR15216802	18.0312	112.769	China	marine	water	No
SRR15216803	18.0312	112.769	China	marine	water	No
SRR15237799	31.7604	117.395	China	WWTP	activated sludge	Yes
SRR15237800	31.7604	117.395	China	WWTP	activated sludge	Yes
SRR15253656	40.6529	-104.999	USA	soil	agricultural soil	No
SRR15253659	40.6529	-104.999	USA	soil	agricultural soil	No
SRR15253661	40.6529	-104.999	USA	soil	agricultural soil	No
SRR15253663	40.6529	-104.999	USA	soil	agricultural soil	No
SRR1577908	32.03	118.43	China	Freshwater	drinking water reservoir	Yes
SRR1582210	32.03	118.43	China	Freshwater	drinking water reservoir	Yes
SRR1582366	32.03	118.43	China	Freshwater	drinking water reservoir	Yes
SRR16214403	49.95	-97.1	Canada	WWTP	effluent	No
SRR16214412	49.95	-97.1	Canada	WWTP	effluent	No
SRR16214423	49.95	-97.1	Canada	WWTP	effluent	No
SRR16214425	49.95	-97.1	Canada	WWTP	returned activated sludge	No
SRR16214428	49.95	-97.1	Canada	WWTP	returned activated sludge	No
SRR16214432	49.95	-97.1	Canada	WWTP	returned activated sludge	No
SRR16214560	23.05	113.32	China	WWTP	activated sludge	No
SRR16214561	23.05	113.32	China	WWTP	activated sludge	Yes
SRR16282463	19.992	106.097	Vietnam	marine	water	No
SRR16483202	43.0738	89.414	USA	WWTP	activated sludge	Yes
SRR16484647	43.0738	89.414	USA	WWTP	activated sludge	Yes
SRR1658344	39.536	-107.783	USA	Groundwater	aquifer	Yes
SRR16686516	-32.5	56.8	Indian Ocean	marine	Surface seawater	No
SRR16686517	-28	63.5	Indian Ocean	marine	deep seawater	No
SRR1706141	1.3188	103.771	Singapore	Freshwater	urban waterways	Yes
SRR1706148	1.3188	103.771	Singapore	Freshwater	urban waterways	Yes
SRR1706153	1.3188	103.771	Singapore	Freshwater	urban waterways	Yes
SRR1706159	1.3188	103.771	Singapore	Freshwater	urban waterways	Yes
SRR1706165	1.3188	103.771	Singapore	Freshwater	urban waterways	Yes
SRR1706179	1.3188	103.771	Singapore	Freshwater	urban waterways	Yes
SRR17549183	44.03	87.356	China	WWTP	effluent	Yes
SRR17549184	44.03	87.356	China	WWTP	activated sludge	Yes
SRR17549186	43.963	87.522	China	WWTP	effluent	Yes
SRR17549187	43.963	87.522	China	WWTP	activated sludge	Yes
SRR1772176	22.3	114.1	China	WWTP	activate sludge	Yes
SRR1772177	22.3	114.1	China	WWTP	activate sludge	Yes
SRR2062627	43.7271	-72.426	USA	WWTP		Yes
SRR2062631	43.7271	-72.426	USA	WWTP		Yes
SRR2070862	21.0887	105.734	Vietnam	Soil	rice paddy	Yes
SRR2070865	21.0887	105.734	Vietnam	Soil	rice paddy	Yes
SRR2546425	34.09	-118.43	USA	Soil	meadow	Yes
SRR2546426	34.09	-118.43	USA	Soil	meadow	Yes
SRR2546427	34.09	-118.43	USA	Soil	meadow	Yes
SRR2546428	34.09	-118.43	USA	Soil	meadow	Yes
SRR2905455	42.2814	-83.7483	USA	DWTP	filter media	Yes
SRR2905791	42.2814	-83.7483	USA	DWTP	filter media	Yes
SRR2905840	42.2814	-83.7483	USA	DWTP	filter media	Yes
SRR2905841	42.2814	-83.7483	USA	DWTP	filter media	Yes
SRR2905842	42.2814	-83.7483	USA	DWTP	filter media	Yes
SRR2905843	42.2814	-83.7483	USA	DWTP	filter media	Yes
SRR2962414	37.7303	-97.7982	USA	Freshwater	lake	No
SRR2962415	37.7303	-97.7982	USA	Freshwater	lake	No
SRR2962430	37.7303	-97.7982	USA	Freshwater	lake	Yes
SRR2962440	37.7303	-97.7982	USA	Freshwater	lake	Yes
SRR2962479	37.7303	-97.9782	USA	Freshwater	lake	No
SRR2962481	37.7303	-97.9782	USA	Freshwater	lake	No
SRR3184714	43.92	-122.81	USA	Freshwater		Yes
SRR3184715	43.92	-122.81	USA	Freshwater		Yes
SRR3184716	43.92	-122.81	USA	Freshwater		Yes
SRR3184717	43.92	-122.81	USA	Freshwater		Yes
SRR3184719	43.92	-122.81	USA	Freshwater		Yes
SRR3184736	41.97	-122.3	USA	Freshwater		Yes
SRR3231611	1.3153	103.779	Singapore	Freshwater		Yes
SRR3233655	1.3153	103.779	Singapore	Freshwater		Yes
SRR3586899	43.07	-89.4	USA	WWTP		Yes
SRR3586902	43.07	-89.4	USA	WWTP		Yes
SRR3586906	43.03	-89.35	USA	WWTP	pilot-scale	Yes
SRR3731039	64.1333	-21.9333	Iceland	Groundwater	subsurface aquifer	Yes
SRR3954445	38.993	-123.067	USA	Soil	grassland	No
SRR3954448	38.993	-123.067	USA	Soil	grassland	Yes
SRR3954450	38.993	-123.067	USA	Soil	grassland	Yes
SRR3954452	38.993	-123.067	USA	Soil	grassland	Yes
SRR3954454	38.993	-123.067	USA	Soil	grassland	Yes
SRR3954462	38.993	-123.067	USA	Soil	grassland	Yes
SRR3954468	38.993	-123.067	USA	Soil	grassland	Yes
SRR3961742	23.41	83.39	India	Hotspring	hot spring water (1 m deep)	No
SRR3979409	38.88	-120.64	USA	Soil	forest	Yes
SRR3989293	39.53	-107.78	USA	Soil		Yes
SRR3989295	39.53	-107.78	USA	Soil		Yes
SRR3989296	39.53	-107.78	USA	Soil		Yes
SRR3989508	43.3	-89.38	USA	Soil		Yes
SRR3989509	43.3	-89.38	USA	Soil		Yes
SRR3989526	43.3	-89.38	USA	Soil		Yes
SRR3989545	43.3	-89.38	USA	Soil		Yes
SRR3990175	39.53	-107.78	USA	Groundwater		Yes
SRR4018495	42.8723	-79.4187	Canada	Freshwater	lake	No
SRR4018503	43.2052	-79.2648	Canada	Freshwater	lake	No
SRR4018509	42.8723	-79.4187	Canada	Freshwater	lake	No
SRR4018513	42.8638	-79.3862	Canada	Freshwater	lake	No
SRR4030042	39.55	-107.97	USA	Soil		Yes
SRR4030066	39.55	-107.97	USA	Soil		Yes
SRR4030083	38.88	-120.64	USA	Soil	forest	Yes
SRR4030095	39.101	-96.6083	USA	Groundwater		No
SRR4188484	64.1333	-21.9333	Iceland	Groundwater		Yes
SRR4188643	64.1333	-21.9333	Iceland	Groundwater		Yes
SRR4198666	39.14	-0.65	Spain	Freshwater		No
SRR4198832	39.14	-0.65	Spain	Freshwater		No
SRR4233916	31.1863	121.401	China	Freshwater		Yes
SRR4233919	31.1863	121.401	China	Freshwater		Yes
SRR4249914	45.68	-72	Canada	Soil		Yes
SRR4249915	45.68	-72	Canada	Soil		No
SRR4249919	45.68	-72	Canada	Soil		Yes
SRR4249920	45.68	-72	Canada	Soil		Yes
SRR4249928	45.68	-72	Canada	Soil		No
SRR4289293	39.8763	116.214	China	WWTP		Yes
SRR4289299	39.8763	116.214	China	WWTP		Yes
SRR4289300	39.8763	116.214	China	WWTP		Yes
SRR4289301	39.8763	116.214	China	WWTP		Yes
SRR4293691	45.1785	-83.1529	USA	Groundwater	sinkhole lake	Yes
SRR4343426	37.9863	-121.868	USA	Groundwater	farm	Yes
SRR4343428	37.9863	-121.868	USA	Groundwater	farm	Yes
SRR4343433	37.9863	-121.868	USA	Groundwater	farm	Yes
SRR4343442	37.9863	-121.868	USA	Groundwater	farm	No
SRR4833056	-1.31162	-48.5508	Brazil	Freshwater	river water	Yes
SRR4833059	-2.29063	-55.0045	Brazil	Freshwater	river water	No
SRR5123271	-1.55141	-55.3154	Brazil	Freshwater	river water	Yes
SRR5123272	-1.55141	-55.3154	Brazil	Freshwater	river water	Yes
SRR5128047	1.3153	103.779	Singapore	Freshwater	tap filter	Yes
SRR5133178	23.6193	116.872	China	Soil		Yes
SRR5133179	23.6193	116.872	China	Soil		Yes
SRR5152911	45.41	126.45	China	Soil		Yes
SRR5177928	23.6229	116.815	China	Soil		Yes
SRR5177929	23.6246	116.812	China	Soil		Yes
SRR5207254	45.54	-73.72	Canada	Soil		Yes
SRR5207342	45.54	-73.72	Canada	Soil		Yes
SRR5207343	45.54	-73.72	Canada	Soil		Yes
SRR5207344	45.54	-73.72	Canada	Soil		Yes
SRR5207566	45.54	-73.72	Canada	Soil		Yes
SRR5207569	45.54	-73.72	Canada	Soil		Yes
SRR5207629	45.54	-73.72	Canada	Soil		No
SRR5208885	46.372	-119.272	USA	Groundwater	sand	Yes
SRR5209620	46.372	-119.272	USA	Groundwater	sand	Yes
SRR5209622	46.372	-119.272	USA	Groundwater	sand	Yes
SRR5209763	46.372	-119.272	USA	Groundwater	sand	Yes
SRR5209767	46.372	-119.272	USA	Groundwater	sand	Yes
SRR5209771	46.372	-119.272	USA	Groundwater	sand	Yes
SRR5214705	-22.5304	30.6814	South Africa	Hotspring	hot spring water	Yes
SRR5216256	37.4127	-118.504	USA	Hotspring	hot spring microbial mat	No
SRR5246785	38.107	-121.647	USA	Soil	wetland	Yes
SRR5246787	38.107	-121.647	USA	Soil	wetland	Yes
SRR5246790	38.1075	-121.65	USA	Soil	wetland	No
SRR5248876	44.611	110.44	USA	Hotspring	hot spring water	No
SRR5258705	39.7392	-123.631	USA	Soil	grassland	Yes
SRR5260217	38.1087	-121.653	USA	Soil	rice paddy	No
SRR5260274	38.1087	-121.653	USA	Soil	rice paddy	No
SRR5260275	38.1087	-121.653	USA	Soil	rice paddy	No
SRR5266476	39.8757	116.482	China	WWTP	biofilm	Yes
SRR5269546	37.9314	-122.022	USA	Soil	rhizosphere	Yes
SRR5272068	43.3	-89.38	USA	Soil		Yes
SRR5278465	23.1277	113.264	China	WWTP		Yes
SRR5278466	23.1277	113.264	China	WWTP		Yes
SRR5278467	23.1277	113.264	China	WWTP		Yes
SRR5278470	23.1277	113.264	China	WWTP		Yes
SRR5318161	32.6	34.92	Israel	Freshwater	water	No
SRR5318162	32.6	34.92	Israel	Freshwater	water	No
SRR5318163	32.6	34.92	Israel	Freshwater	water	No
SRR5338504	39.14	-0.65	Spain	Freshwater	water	No
SRR5429513	48.3807	-122.16	USA	Freshwater		No
SRR5429605	48.3807	-122.16	USA	Freshwater		Yes
SRR5437667	39.7392	-123.631	USA	Soil	grassland	Yes
SRR5437870	39.7392	-123.631	USA	Soil	grassland	Yes
SRR5437899	39.7392	-123.631	USA	Soil	grassland	Yes
SRR5439155	39.7392	-123.631	USA	Soil	grassland	Yes
SRR5450873	45.54	-73.72	Canada	Soil		Yes
SRR5452023	42.3948	-85.3738	USA	Soil	rhizosphere	Yes
SRR5452142	42.3948	-85.3738	USA	Soil	rhizosphere	Yes
SRR5456703	42.3948	-85.3738	USA	Soil	rhizosphere	Yes
SRR5456965	42.3948	-85.3738	USA	Soil	rhizosphere	Yes
SRR5456970	42.3948	-85.3738	USA	Soil	rhizosphere	Yes
SRR5456988	42.4774	-85.451	USA	Soil	rhizosphere	Yes
SRR5459768	43.023	-87.895	USA	WWTP		Yes
SRR5460434	43.023	-87.895	USA	WWTP		Yes
SRR5460435	43.023	-87.895	USA	WWTP		Yes
SRR5460459	43.023	-87.895	USA	WWTP		Yes
SRR5467142	39.7291	-123.642	USA	Soil		Yes
SRR5468420	47.0956	-99.1001	USA	Freshwater	lake	Yes
SRR5468422	47.0956	-99.1001	USA	Freshwater	lake	Yes
SRR5468424	47.0956	-99.1001	USA	Freshwater	lake	Yes
SRR5468425	47.0991	-99.1044	USA	Freshwater	lake	Yes
SRR5468426	47.0991	-99.1044	USA	Freshwater	lake	Yes
SRR5468441	47.0991	-99.1044	USA	Freshwater	lake	Yes
SRR5468563	40.653	-119.375	USA	Hotspring	hot spring water	No
SRR5476650	41.2239	-82.3039	USA	Freshwater	wetland	Yes
SRR5476985	41.224	-82.304	USA	Freshwater	wetland	Yes
SRR5476986	41.224	-82.304	USA	Freshwater	wetland	Yes
SRR5493710	68.3534	19.0472	Sweden	Soil	permafrost	Yes
SRR5494301	46.6973	-92.2137	USA	Freshwater	wetland	Yes
SRR5494512	46.6973	-92.2137	USA	Freshwater	wetland	Yes
SRR5494513	46.6973	-92.2137	USA	Freshwater	wetland	Yes
SRR5494540	46.6973	-92.2137	USA	Freshwater	wetland	Yes
SRR5494549	46.6973	-92.2137	USA	Freshwater	wetland	Yes
SRR5496028	42.4774	-85.451	USA	Soil		Yes
SRR5508059	42.3948	-85.3738	USA	Soil	rhizosphere	Yes
SRR5508097	42.3948	-85.3738	USA	Soil	rhizosphere	Yes
SRR5511879	42.3948	-85.3738	USA	Soil	rhizosphere	Yes
SRR5512134	31.9375	120.056	China	Soil	paddy	Yes
SRR5512141	45.2814	131.166	China	Soil		Yes
SRR5512144	28.7958	112.343	China	Soil		Yes
SRR5512145	29.95	113.823	China	Soil		Yes
SRR5512146	30.7069	121.247	China	Soil		Yes
SRR5512147	30.6328	120.235	China	Soil		Yes
SRR5517431	42.3948	-85.3738	USA	Soil	rhizosphere	Yes
SRR5535863	44.0966	-87.6086	USA	Freshwater	sediment	Yes
SRR5535864	44.0885	-87.6111	USA	Freshwater	sediment	Yes
SRR5535865	44.0886	-87.6456	USA	Freshwater	sediment	Yes
SRR5535869	44.0809	-87.6116	USA	Freshwater	sediment	Yes
SRR5535881	44.7367	-86.7215	USA	Freshwater	sediment	Yes
SRR5535890	43.7239	-87.685	USA	Freshwater	sediment	Yes
SRR5574261	42.3948	-85.3738	USA	Soil	rhizosphere	Yes
SRR5574343	23.6276	113.39	China	Soil	swine WWTP	Yes
SRR5576206	42.3948	-85.3738	USA	Soil	rhizosphere	Yes
SRR5578835	42.3948	-85.3738	USA	Soil	rhizosphere	Yes
SRR5578837	42.3948	-85.3738	USA	Soil	rhizosphere	Yes
SRR5580764	46.372	-119.272	USA	Groundwater	sand	Yes
SRR5580765	40.7999	-76.3402	USA	Soil		Yes
SRR5580766	46.372	-119.272	USA	Groundwater	sand	Yes
SRR5580771	46.372	-119.272	USA	Groundwater	sand	Yes
SRR5580777	46.372	-119.272	USA	Groundwater	sand	Yes
SRR5580866	46.372	-119.272	USA	Groundwater	sand	Yes
SRR5582993	35.8443	-83.9607	USA	Soil	rhizosphere	Yes
SRR5584873	35.8444	-83.9599	USA	Soil	rhizosphere	Yes
SRR5585387	35.8444	-83.9599	USA	Soil	rhizosphere	Yes
SRR5585435	35.8443	-83.9607	USA	Soil	rhizosphere	Yes
SRR5640853	43.07	-89.4	USA	WWTP	lab-scale	Yes
SRR5650826	44.5648	110.86	USA	Hotspring	hot spring sediment	No
SRR5665811	71.299	-156.61	USA	Soil	peat	Yes
SRR5678809	43	-92.5	USA	Soil		Yes
SRR5678813	43	-92.5	USA	Soil		Yes
SRR5678814	43	-92.5	USA	Soil		Yes
SRR5678816	43	-92.5	USA	Soil		Yes
SRR5680086	47.38	8.54	Switzerland	DWTP		Yes
SRR5680087	47.38	8.54	Switzerland	DWTP		Yes
SRR5680088	47.38	8.54	Switzerland	DWTP		Yes
SRR5680089	47.38	8.54	Switzerland	DWTP		Yes
SRR5689334	33.8834	-83.4195	USA	Soil	agriculture	Yes
SRR5689906	35.8444	-83.9599	USA	Soil	agriculture	Yes
SRR5689909	35.8444	-83.9599	USA	Soil	agriculture	Yes
SRR5689928	35.8443	-83.9607	USA	Soil	agriculture	Yes
SRR5712664	39.7291	-123.642	USA	Soil	vadose	Yes
SRR5712671	39.7291	-123.642	USA	Soil	vadose	No
SRR5739202	55.7032	12.4562	Denmark	DWTP	RSF	Yes
SRR5747425	36.37	-116.27	USA	Groundwater		No
SRR5747428	36.41	-115.74	USA	Groundwater		Yes
SRR5747470	36.42	-115.74	USA	Groundwater		Yes
SRR5747841	36.96	-116.72	USA	Hotspring	hot spring water	No
SRR5747860	36.96	-116.72	USA	Hotspring	hot spring water	Yes
SRR5747861	36.96	-116.72	USA	Hotspring	hot spring water	Yes
SRR5823595	45.19	8.25	Italy	Soil	rhizosphere	Yes
SRR5823596	45.19	8.25	Italy	Soil	rhizosphere	Yes
SRR5823599	45.19	8.25	Italy	Soil	rhizosphere	Yes
SRR5823604	45.19	8.25	Italy	Soil	rhizosphere	Yes
SRR5823605	45.19	8.25	Italy	Soil	rhizosphere	Yes
SRR5823607	45.19	8.25	Italy	Soil	rhizosphere	Yes
SRR5831666	32.59	-85.49	USA	Freshwater	sediment	No
SRR5831668	32.59	-85.49	USA	Freshwater	sediment	Yes
SRR5831669	32.59	-85.49	USA	Freshwater	sediment	Yes
SRR5882127	-78.024	163.912	Antarctica	Soil	polar sand	Yes
SRR5882128	-78.024	163.912	Antarctica	Soil	polar sand	Yes
SRR5882724	39.7291	-123.642	USA	Soil	vadose	Yes
SRR5882757	39.7291	-123.642	USA	Soil	vadose	No
SRR5915956	-42.2423	147.46	Australia	Soil		Yes
SRR5916184	-42.8074	147.439	Australia	Soil		Yes
SRR5918903	-35.8767	149.01	Australia	Soil		No
SRR5918909	-35.881	149.008	Australia	Soil		No
SRR5918914	-33.653	150.268	Australia	Soil		Yes
SRR5919004	-35.881	149.008	Australia	Soil		Yes
SRR5919014	-33.6598	150.265	Australia	Soil		Yes
SRR5919314	-39.6652	143.978	Australia	Soil		Yes
SRR5997542	1.29	103.84	Singapore	Freshwater		Yes
SRR5997545	1.32	103.87	Singapore	Freshwater		Yes
SRR6047969	46.6972	-92.3279	USA	Freshwater	wetland	Yes
SRR6056499	42.3948	-85.3738	USA	Soil	rhizosphere	Yes
SRR6056506	42.3948	-85.3738	USA	Soil	rhizosphere	Yes
SRR6056514	42.3948	-85.3738	USA	Soil	rhizosphere	Yes
SRR6056554	42.3948	-85.3738	USA	Soil	rhizosphere	Yes
SRR6185436	42.3938	-85.3708	USA	Soil	terrestrial	Yes
SRR6185503	42.3938	-85.3708	USA	Soil	terrestrial	Yes
SRR6186713	43.3	-89.38	USA	Soil		No
SRR6187200	43.3	-89.38	USA	Soil		Yes
SRR6188474	43.3	-89.38	USA	Soil		Yes
SRR6188509	43.3	-89.38	USA	Soil		Yes
SRR6195256	38.88	-120.64	USA	Soil	forest	Yes
SRR6197865	43.0994	-73.6044	USA	Groundwater	well	Yes
SRR6197866	43.2922	-73.6044	USA	Groundwater	well	Yes
SRR6197933	43.2922	-73.6044	USA	Groundwater	well	Yes
SRR6197934	43.2922	-73.6044	USA	Groundwater	well	Yes
SRR6201867	44.2052	-122.128	USA	Soil	forest	Yes
SRR6202007	31.11	-95.15	USA	Soil	forest	Yes
SRR6202165	49.08	-89.38	Canada	Soil	forest	Yes
SRR6202795	49.08	-89.38	Canada	Soil	forest	Yes
SRR6231156	35.1529	-80.853	USA	WWTP	UV pre-final eff	No
SRR6231170	35.1529	-80.853	USA	WWTP	UV pre-final eff	No
SRR6231174	35.3331	-80.6672	USA	WWTP	river	Yes
SRR6231182	35.3354	-80.6976	USA	WWTP	Aeration tank eff	Yes
SRR6231189	35.3331	-80.6672	USA	Freshwater	river	Yes
SRR6231205	35.3331	-80.6672	USA	Freshwater	river	Yes
SRR6231216	35.3302	-80.6971	USA	WWTP	river	Yes
SRR6231218	35.3209	-80.7317	USA	Freshwater	river	Yes
SRR6231221	35.8198	-82.1493	USA	WWTP	control	Yes
SRR6262248	38.8895	-106.907	USA	Freshwater	sediment	Yes
SRR6262250	38.8895	-106.908	USA	Freshwater	sediment	Yes
SRR6262549	38.9228	-106.951	USA	Freshwater	sediment	Yes
SRR6262721	38.9228	-106.951	USA	Freshwater	sediment	Yes
SRR6263202	-78.0456	164.016	Antarctica	Soil	polar	Yes
SRR6266133	-78.1246	164.09	Antarctica	Soil	polar	Yes
SRR6266334	-78.0467	163.682	Antarctica	Soil	polar	Yes
SRR6266336	-78.0243	163.917	Antarctica	Soil	polar	Yes
SRR6266550	39.5673	-123.476	USA	Soil	vadose	Yes
SRR6266849	39.7291	-123.642	USA	Soil	vadose	Yes
SRR6266850	39.7291	-123.642	USA	Soil	vadose	Yes
SRR6266852	39.7291	-123.642	USA	Soil	vadose	Yes
SRR6325480	23.6233	116.892	China	Soil		Yes
SRR6325481	23.6487	116.872	China	Soil		Yes
SRR6436044	35.9076	-79.0506	USA	Soil		No
SRR6436057	35.9076	-79.0506	USA	Soil		No
SRR6448366	38.9779	-107.003	USA	Freshwater	sediment	Yes
SRR6448370	38.978	-107.003	USA	Freshwater	sediment	Yes
SRR6448378	38.9781	-107.003	USA	Freshwater	sediment	Yes
SRR6448384	38.9778	-107.003	USA	Freshwater	sediment	Yes
SRR6448457	38.9776	-107.002	USA	Freshwater	sediment	Yes
SRR6448461	38.9779	-107.003	USA	Freshwater	sediment	Yes
SRR6476620	42.4531	-76.3842	USA	Soil		Yes
SRR6478672	42.4531	-76.3842	USA	Soil		Yes
SRR6478736	42.4531	-76.3842	USA	Soil		Yes
SRR6478752	42.4531	-76.3842	USA	Soil		Yes
SRR6505091	68.35	19.05	Sweden	Soil	permafrost	No
SRR6505095	68.35	19.05	Sweden	Soil	permafrost	Yes
SRR6747744	22.4062	114.213	China	WWTP	activated sludge	Yes
SRR6747755	22.4062	114.213	China	WWTP	activated sludge	Yes
SRR6747764	22.4062	114.213	China	WWTP	activated sludge	Yes
SRR6747793	22.4062	114.213	China	WWTP	activated sludge	Yes
SRR6797127	47.25	132.03	China	Freshwater	tap water	Yes
SRR6797135	31.12	121.26	China	Freshwater	tap water	Yes
SRR6797136	22.15	114.15	China	Freshwater	tap water	Yes
SRR6797140	39.36	105.08	China	Freshwater	tap water	Yes
SRR6797142	40.36	120.48	China	Freshwater	tap water	Yes
SRR6797147	41.09	80.18	China	Freshwater	tap water	Yes
SRR6797150	1.21	103.43	Singapore	Freshwater	tap water	Yes
SRR6797151	37.25	-122.1	USA	Freshwater	tap water	Yes
SRR6800323	36.8969	-76.1877	USA	WWTP		No
SRR6800324	36.8969	-76.1877	USA	WWTP		No
SRR6800327	37.7423	-122.391	USA	WWTP		Yes
SRR6800328	37.7423	-122.391	USA	WWTP		Yes
SRR6800331	55.2014	14.9828	Denmark	WWTP		Yes
SRR6800332	55.2014	14.9828	Denmark	WWTP		Yes
SRR6800333	55.2014	14.9828	Denmark	WWTP		Yes
SRR6814546	38.37	-81.69	USA	Freshwater	sediment	Yes
SRR6814547	38.37	-81.69	USA	Freshwater	sediment	Yes
SRR6823689	38.9232	-106.951	USA	Freshwater	sediment	Yes
SRR6823963	38.9229	-106.952	USA	Freshwater	sediment	Yes
SRR6823964	38.9229	-106.951	USA	Freshwater	sediment	Yes
SRR6823977	38.923	-106.952	USA	Freshwater	sediment	Yes
SRR6837572	1.41	103.72	Singapore	WWTP		Yes
SRR6837578	1.34	103.92	Singapore	WWTP		Yes
SRR6837582	1.41	103.731	Singapore	WWTP		Yes
SRR6837584	1.4	103.811	Singapore	WWTP		Yes
SRR6917466	34.56	112.58	China	Soil		Yes
SRR6917467	34.56	112.58	China	Soil		Yes
SRR6917468	34.56	112.58	China	Soil		Yes
SRR6917469	34.56	112.58	China	Soil		Yes
SRR6917470	34.56	112.58	China	Soil		Yes
SRR6917471	34.56	112.58	China	Soil		Yes
SRR7051041	39.26	117.25	China	WWTP	anammox reactor	Yes
SRR7051043	39.26	117.25	China	WWTP	anammox reactor	Yes
SRR7067986	40.6614	-119.366	USA	Hotspring	hot spring sediment	No
SRR7151494	68.3535	19.0472	Sweden	Soil	permafrost	Yes
SRR7151508	68.3533	19.0467	Sweden	Soil	permafrost	No
SRR7151524	68.3534	19.0473	Sweden	Soil	permafrost	No
SRR7151585	68.3535	19.0473	Sweden	Soil	permafrost	Yes
SRR747868	40.2486	116.24	China	DWTP		Yes
SRR7764476	32.6098	34.9303	Israel	Freshwater	water	No
SRR7764479	32.6098	34.9303	Israel	Freshwater	water	No
SRR7764483	32.6098	34.9303	Israel	Freshwater	water	No
SRR7764487	32.6098	34.9303	Israel	Freshwater	water	No
SRR7764491	32.6098	34.9303	Israel	Freshwater	water	Yes
SRR7764495	32.6098	34.9303	Israel	Freshwater	water	No
SRR7783618	-9.82822	-150.821	Papua New Guinea	Marine	coral reef sponge	Yes
SRR7783623	-9.82822	-150.821	Papua New Guinea	Marine	coral reef sponge	Yes
SRR7783624	-9.82822	-150.821	Papua New Guinea	Marine	coral reef sponge	Yes
SRR7905022	34.318	139.216	Japan	Hotspring	hot spring mineral precipitates	No
SRR7905023	34.318	139.216	Japan	Hotspring	hot spring mineral precipitates	No
SRR7905024	34.318	139.216	Japan	Hotspring	hot spring microbial mats	No
SRR7905025	34.318	139.216	Japan	Hotspring	hot spring microbial mats	No
SRR835363	22.8126	113.659	China	Freshwater	DW	Yes
SRR8426587	35.9937	-84.2444	USA	Groundwater	water	Yes
SRR8426590	35.9495	-84.3138	USA	Groundwater	water	Yes
SRR8426593	35.9411	-84.3363	USA	Groundwater	water	Yes
SRR8426596	35.9757	-84.2747	USA	Groundwater	water	Yes
SRR8449827	43.442	-80.577	Canada	Groundwater	municipal landfill (Landfill leachate from composite cistern)	No
SRR850456	22.8126	113.659	China	Freshwater	DW	Yes
SRR850459	22.8126	113.659	China	Freshwater	DW	Yes
SRR8512219	34.765	113.59	China	DWTP	RSF (surfacewater-fed)	Yes
SRR8512226	22.581	113.894	China	DWTP	RSF (surfacewater-fed)	Yes
SRR8512235	34.331	117.255	China	DWTP	RSF (surfacewater-fed)	Yes
SRR8512240	31.433	120.875	China	DWTP	RSF (surfacewater-fed)	Yes
SRR8512242	22.724	113.853	China	DWTP	RSF (surfacewater-fed)	Yes
SRR8512244	34.635	119.184	China	DWTP	RSF (surfacewater-fed)	Yes
SRR8512245	43.676	122.236	China	DWTP	RSF (groundwater-fed)	Yes
SRR8512247	43.676	122.236	China	DWTP	RSF (groundwater-fed)	Yes
SRR8512249	43.622	122.218	China	DWTP	RSF (groundwater-fed)	Yes
SRR8512251	34.76	113.746	China	DWTP	RSF (groundwater-fed)	Yes
SRR8512252	31.258	121.533	China	DWTP	RSF (surfacewater-fed)	Yes
SRR8561390	51.7874	104.939	Russia	Freshwater	lake water	Yes
SRR8561391	51.7874	104.939	Russia	Freshwater	lake water	Yes
SRR8670874	81.8245	-70.7162	Canada	Freshwater	lake sediment	Yes
SRR8670878	81.8245	-70.7162	Canada	Freshwater	lake sediment	Yes
SRR8670880	81.8245	-70.7162	Canada	Freshwater	lake sediment	Yes
SRR8670882	81.8245	-70.7162	Canada	Freshwater	lake sediment	Yes
SRR8797411	39.6253	112.865	China	Groundwater	shallow water	Yes
SRR8797412	39.6253	112.865	China	Groundwater	shallow water	Yes
SRR8797413	39.6253	112.865	China	Groundwater	shallow water	Yes
SRR8797414	39.6253	112.865	China	Groundwater	shallow water	No
SRR8893713	55.8734	12.4776	Denmark	DWTP	RSF	Yes
SRR8893714	55.7282	12.519	Denmark	DWTP	RSF	Yes
SRR8893717	55.8124	12.4782	Denmark	DWTP	RSF	Yes
SRR8893727	55.7403	12.3959	Denmark	DWTP	RSF	Yes
SRR8893730	55.8327	12.5482	Denmark	DWTP	RSF	Yes
SRR8894378	24.541	102.895	China	Freshwater	lake water	Yes
SRR8894379	24.541	102.895	China	Freshwater	lake water	Yes
SRR8894380	24.541	102.895	China	Freshwater	lake water	Yes
SRR8894381	24.541	102.895	China	Freshwater	lake water	Yes
SRR8894382	24.541	102.895	China	Freshwater	lake water	Yes
SRR9001935	42.53	-8.3	Spain	Hotspring	hot spring sediment	No
SRR9006508	49.5134	6.01792	Luxemburg	WWTP	activated sludge	Yes
SRR9006542	49.5134	6.01792	Luxemburg	WWTP	activated sludge	Yes
SRR9182856	-18.5446	146.488	Australia	Marine	coral reef sponge	Yes
SRR9182860	-18.5446	146.488	Australia	Marine	coral reef sponge	No
SRR9182863	-18.5446	146.488	Australia	Marine	coral reef sponge	No
SRR9182864	-18.5446	146.488	Australia	Marine	coral reef sponge	Yes
SRR9650341	44.5387	110.798	USA	Hotspring	hot spring microbial mat	No
SRR9827757	36.7726	-76.3118	USA	WWTP	activated sludge	No
SRR9827760	36.7726	-76.3118	USA	WWTP	activated sludge	Yes
SRR9827761	35.2154	-80.7289	USA	WWTP	activated sludge	Yes
SRR9827762	40.4678	-79.8853	USA	WWTP	activated sludge	Yes
SRR9827764	40.4678	-79.8853	USA	WWTP	activated sludge	Yes
SRR9827766	35.2154	-80.7289	USA	WWTP	activated sludge	Yes
SRR9841428	-18.49	147.38	Australia	Marine	sponge	Yes
SRR9841436	-18.49	147.38	Australia	Marine	sponge	Yes
SRR9841438	-18.49	147.38	Australia	Marine	sponge	Yes
SRR9841444	-18.49	147.38	Australia	Marine	sponge	Yes
SRR9841445	-18.49	147.38	Australia	Marine	sponge	Yes
SRR9841446	-18.49	147.38	Australia	Marine	sponge	Yes
SRR9924764	32.18	119.66	China	Freshwater	river sediment	Yes
SRR9924765	31.77	120.96	China	Freshwater	river sediment	Yes
SRR9924782	28.65	104.38	China	Freshwater	river water	Yes
SRR9924787	28.25	103.66	China	Freshwater	river water	Yes
SRR9924805	31.46	118.34	China	Freshwater	river sediment	Yes
SRR9924811	29.67	113.32	China	Freshwater	river sediment	Yes
